# Supplementary material for: High-definition likelihood inference of genetic colocalization reveals protein biomarkers for human complex diseases
Source: Gigascience. 2026 Jan 23;15:giaf155. doi: 10.1093/gigascience/giaf155 (PMC12916012; doi:10.1093/gigascience/giaf155)
Supplement: giaf155_Supplemental_Files [file giaf155_supplemental_files.zip]

Archive with 9 entries (9 files):
- SupFigure1.pdf
- SupFigure2.pdf
- SupFigure3.pdf
- SupFigure4.pdf
- Supplementary Table 1.xlsx
- Supplementary Table 2.xlsx
- Supplementary Table 3.xlsx
- Supplementary Table 4.xlsx
- Supplementary Table 5.xlsx
