# Supplementary material for: High-definition likelihood inference of genetic colocalization reveals protein biomarkers for human complex diseases
Source: Gigascience. 2026 Jan 23;15:giaf155. doi: 10.1093/gigascience/giaf155 (PMC12916012; doi:10.1093/gigascience/giaf155)
Supplement: giaf155_Supplemental_Files [file giaf155_supplemental_files.zip › Supplementary Table 1.xlsx]

## Sheet: Sheet1
Supplementary Table 1. The AUC values of HDL-C, COLOC, SuSiE, and SharePro in simulation analyses.
Method	h11	rg_threshold	AUC	CausalSNPs
COLOC	0.001	0	0.732848	10%
COLOC	0.001	0.1	0.732848	10%
COLOC	0.001	0.3	0.775552	10%
COLOC	0.001	0.5	0.839955	10%
COLOC	0.001	0.7	0.839955	10%
COLOC	0.001	0.9	0.885586	10%
COLOC	0.01	0	0.710976	10%
COLOC	0.01	0.1	0.710976	10%
COLOC	0.01	0.3	0.757646	10%
COLOC	0.01	0.5	0.832306	10%
COLOC	0.01	0.7	0.832306	10%
COLOC	0.01	0.9	0.918349	10%
COLOC	0.1	0	0.694682	10%
COLOC	0.1	0.1	0.694682	10%
COLOC	0.1	0.3	0.741523	10%
COLOC	0.1	0.5	0.819523	10%
COLOC	0.1	0.7	0.819523	10%
COLOC	0.1	0.9	0.926802	10%
HDL-C (0)	0.001	0	0.918528	10%
HDL-C (0)	0.001	0.1	0.918528	10%
HDL-C (0)	0.001	0.3	0.945249	10%
HDL-C (0)	0.001	0.5	0.977899	10%
HDL-C (0)	0.001	0.7	0.977899	10%
HDL-C (0)	0.001	0.9	0.972882	10%
HDL-C (0)	0.01	0	0.93329	10%
HDL-C (0)	0.01	0.1	0.93329	10%
HDL-C (0)	0.01	0.3	0.95115	10%
HDL-C (0)	0.01	0.5	0.974131	10%
HDL-C (0)	0.01	0.7	0.974131	10%
HDL-C (0)	0.01	0.9	0.954959	10%
HDL-C (0)	0.1	0	0.934463	10%
HDL-C (0)	0.1	0.1	0.934463	10%
HDL-C (0)	0.1	0.3	0.95017	10%
HDL-C (0)	0.1	0.5	0.969228	10%
HDL-C (0)	0.1	0.7	0.969228	10%
HDL-C (0)	0.1	0.9	0.944333	10%
HDL-C (0.5)	0.001	0	0.82486	10%
HDL-C (0.5)	0.001	0.1	0.82486	10%
HDL-C (0.5)	0.001	0.3	0.906595	10%
HDL-C (0.5)	0.001	0.5	0.98894	10%
HDL-C (0.5)	0.001	0.7	0.98894	10%
HDL-C (0.5)	0.001	0.9	0.991991	10%
HDL-C (0.5)	0.01	0	0.824137	10%
HDL-C (0.5)	0.01	0.1	0.824137	10%
HDL-C (0.5)	0.01	0.3	0.909072	10%
HDL-C (0.5)	0.01	0.5	0.992712	10%
HDL-C (0.5)	0.01	0.7	0.992712	10%
HDL-C (0.5)	0.01	0.9	0.979924	10%
HDL-C (0.5)	0.1	0	0.82463	10%
HDL-C (0.5)	0.1	0.1	0.82463	10%
HDL-C (0.5)	0.1	0.3	0.909254	10%
HDL-C (0.5)	0.1	0.5	0.992326	10%
HDL-C (0.5)	0.1	0.7	0.992326	10%
HDL-C (0.5)	0.1	0.9	0.971639	10%
SharePro	0.001	0	0.628921	10%
SharePro	0.001	0.1	0.628921	10%
SharePro	0.001	0.3	0.639875	10%
SharePro	0.001	0.5	0.649862	10%
SharePro	0.001	0.7	0.649862	10%
SharePro	0.001	0.9	0.637409	10%
SharePro	0.01	0	0.530715	10%
SharePro	0.01	0.1	0.530715	10%
SharePro	0.01	0.3	0.531914	10%
SharePro	0.01	0.5	0.533429	10%
SharePro	0.01	0.7	0.533429	10%
SharePro	0.01	0.9	0.528465	10%
SharePro	0.1	0	0.533113	10%
SharePro	0.1	0.1	0.533113	10%
SharePro	0.1	0.3	0.536096	10%
SharePro	0.1	0.5	0.538324	10%
SharePro	0.1	0.7	0.538324	10%
SharePro	0.1	0.9	0.53423	10%
SuSiE	0.001	0	0.690875	10%
SuSiE	0.001	0.1	0.690875	10%
SuSiE	0.001	0.3	0.711005	10%
SuSiE	0.001	0.5	0.734005	10%
SuSiE	0.001	0.7	0.734005	10%
SuSiE	0.001	0.9	0.728373	10%
SuSiE	0.01	0	0.674945	10%
SuSiE	0.01	0.1	0.674945	10%
SuSiE	0.01	0.3	0.690605	10%
SuSiE	0.01	0.5	0.705878	10%
SuSiE	0.01	0.7	0.705878	10%
SuSiE	0.01	0.9	0.69659	10%
SuSiE	0.1	0	0.653349	10%
SuSiE	0.1	0.1	0.653349	10%
SuSiE	0.1	0.3	0.664494	10%
SuSiE	0.1	0.5	0.673773	10%
SuSiE	0.1	0.7	0.673773	10%
SuSiE	0.1	0.9	0.66169	10%
COLOC	0.001	0	0.98218	1
SuSiE	0.001	0	0.749846	1
SharePro	0.001	0	0.926998	1
HDL-C (0)	0.001	0	0.831379	1
HDL-C (0.5)	0.001	0	0.830104	1
COLOC	0.01	0	0.993818	1
SuSiE	0.01	0	0.824546	1
SharePro	0.01	0	0.935859	1
HDL-C (0)	0.01	0	0.893949	1
HDL-C (0.5)	0.01	0	0.892534	1
COLOC	0.1	0	0.997157	1
SuSiE	0.1	0	0.661519	1
SharePro	0.1	0	0.919762	1
HDL-C (0)	0.1	0	0.930622	1
HDL-C (0.5)	0.1	0	0.928424	1
COLOC	0.001	0	0.629745	3
SuSiE	0.001	0	0.528503	3
SharePro	0.001	0	0.526731	3
HDL-C (0)	0.001	0	0.696367	3
HDL-C (0.5)	0.001	0	0.705628	3
COLOC	0.01	0	0.630355	3
SuSiE	0.01	0	0.512116	3
SharePro	0.01	0	0.502181	3
HDL-C (0)	0.01	0	0.686473	3
HDL-C (0.5)	0.01	0	0.700303	3
COLOC	0.1	0	0.628835	3
SuSiE	0.1	0	0.502237	3
SharePro	0.1	0	0.500603	3
HDL-C (0)	0.1	0	0.666578	3
HDL-C (0.5)	0.1	0	0.685236	3
COLOC	0.001	0	0.675908	5
SuSiE	0.001	0	0.528788	5
SharePro	0.001	0	0.528512	5
HDL-C (0)	0.001	0	0.735885	5
HDL-C (0.5)	0.001	0	0.743565	5
COLOC	0.01	0	0.6687	5
SuSiE	0.01	0	0.520131	5
SharePro	0.01	0	0.511818	5
HDL-C (0)	0.01	0	0.734756	5
HDL-C (0.5)	0.01	0	0.743515	5
COLOC	0.1	0	0.659499	5
SuSiE	0.1	0	0.510835	5
SharePro	0.1	0	0.508372	5
HDL-C (0)	0.1	0	0.723172	5
HDL-C (0.5)	0.1	0	0.736034	5
