# Supplementary material for: High-definition likelihood inference of genetic colocalization reveals protein biomarkers for human complex diseases
Source: Gigascience. 2026 Jan 23;15:giaf155. doi: 10.1093/gigascience/giaf155 (PMC12916012; doi:10.1093/gigascience/giaf155)
Supplement: giaf155_Supplemental_Files [file giaf155_supplemental_files.zip › Supplementary Table 2.xlsx]

## Sheet: Sheet 1
Supplementary Table 2. Description of 200 ICD-10 coded diseases.
phenotype	description	variable_type	source	n_non_missing	n_missing	n_controls	n_cases
N47	Diagnoses - main ICD10: N47 Redundant prepuce, phimosis and paraphimosis	categorical	icd10	361194	0	359651	1543
R56	Diagnoses - main ICD10: R56 Convulsions, not elsewhere classified	categorical	icd10	361194	0	360117	1077
N63	Diagnoses - main ICD10: N63 Unspecified lump in breast	categorical	icd10	361194	0	359995	1199
M65	Diagnoses - main ICD10: M65 Synovitis and tenosynovitis	categorical	icd10	361194	0	358382	2812
Z03	Diagnoses - main ICD10: Z03 Medical observation and evaluation for suspected diseases and conditions	categorical	icd10	361194	0	356243	4951
N81	Diagnoses - main ICD10: N81 Female genital prolapse	categorical	icd10	361194	0	353683	7511
D05	Diagnoses - main ICD10: D05 Carcinoma in situ of breast	categorical	icd10	361194	0	359740	1454
I26	Diagnoses - main ICD10: I26 Pulmonary embolism	categorical	icd10	361194	0	359076	2118
A09	Diagnoses - main ICD10: A09 Diarrhoea and gastro-enteritis of presumed infectious origin	categorical	icd10	361194	0	359033	2161
R11	Diagnoses - main ICD10: R11 Nausea and vomiting	categorical	icd10	361194	0	358923	2271
Z53	Diagnoses - main ICD10: Z53 Persons encountering health services for specifie procedures, not carried out	categorical	icd10	361194	0	359440	1754
N13	Diagnoses - main ICD10: N13 Obstructive and reflux uropathy	categorical	icd10	361194	0	359835	1359
O36	Diagnoses - main ICD10: O36 Maternal care for other known or suspected foetal problems	categorical	icd10	361194	0	360045	1149
D24	Diagnoses - main ICD10: D24 Benign neoplasm of breast	categorical	icd10	361194	0	360105	1089
K57	Diagnoses - main ICD10: K57 Diverticular disease of intestine	categorical	icd10	361194	0	348532	12662
N20	Diagnoses - main ICD10: N20 Calculus of kidney and ureter	categorical	icd10	361194	0	357654	3540
K02	Diagnoses - main ICD10: K02 Dental caries	categorical	icd10	361194	0	359084	2110
C50	Diagnoses - main ICD10: C50 Malignant neoplasm of breast	categorical	icd10	361194	0	352890	8304
M25	Diagnoses - main ICD10: M25 Other joint disorders, not elsewhere classified	categorical	icd10	361194	0	353976	7218
M75	Diagnoses - main ICD10: M75 Shoulder lesions	categorical	icd10	361194	0	354154	7040
N23	Diagnoses - main ICD10: N23 Unspecified renal colic	categorical	icd10	361194	0	359786	1408
K80	Diagnoses - main ICD10: K80 Cholelithiasis	categorical	icd10	361194	0	350674	10520
T81	Diagnoses - main ICD10: T81 Complications of procedures, not elsewhere classified	categorical	icd10	361194	0	355644	5550
L72	Diagnoses - main ICD10: L72 Follicular cysts of skin and subcutaneous tissue	categorical	icd10	361194	0	354550	6644
M06	Diagnoses - main ICD10: M06 Other rheumatoid arthritis	categorical	icd10	361194	0	359793	1401
J33	Diagnoses - main ICD10: J33 Nasal polyp	categorical	icd10	361194	0	358987	2207
K52	Diagnoses - main ICD10: K52 Other non-infective gastro-enteritis and colitis	categorical	icd10	361194	0	352437	8757
N87	Diagnoses - main ICD10: N87 Dysplasia of cervix uteri	categorical	icd10	361194	0	360092	1102
R63	Diagnoses - main ICD10: R63 Symptoms and signs concerning food and fluid intake	categorical	icd10	361194	0	359915	1279
M72	Diagnoses - main ICD10: M72 Fibroblastic disorders	categorical	icd10	361194	0	358001	3193
K51	Diagnoses - main ICD10: K51 Ulcerative colitis	categorical	icd10	361194	0	359051	2143
R35	Diagnoses - main ICD10: R35 Polyuria	categorical	icd10	361194	0	359421	1773
K59	Diagnoses - main ICD10: K59 Other functional intestinal disorders	categorical	icd10	361194	0	357482	3712
G57	Diagnoses - main ICD10: G57 Mononeuropathies of lower limb	categorical	icd10	361194	0	360083	1111
C79	Diagnoses - main ICD10: C79 Secondary malignant neoplasm of other sites	categorical	icd10	361194	0	360095	1099
K08	Diagnoses - main ICD10: K08 Other disorders of teeth and supporting structures	categorical	icd10	361194	0	359356	1838
R51	Diagnoses - main ICD10: R51 Headache	categorical	icd10	361194	0	356923	4271
M17	Diagnoses - main ICD10: M17 Gonarthrosis [arthrosis of knee]	categorical	icd10	361194	0	349697	11497
G56	Diagnoses - main ICD10: G56 Mononeuropathies of upper limb	categorical	icd10	361194	0	353064	8130
K04	Diagnoses - main ICD10: K04 Diseases of pulp and periapical tissues	categorical	icd10	361194	0	359585	1609
J32	Diagnoses - main ICD10: J32 Chronic sinusitis	categorical	icd10	361194	0	360015	1179
Z12	Diagnoses - main ICD10: Z12 Special screening examination for neoplasms	categorical	icd10	361194	0	357042	4152
R07	Diagnoses - main ICD10: R07 Pain in throat and chest	categorical	icd10	361194	0	336664	24530
K20	Diagnoses - main ICD10: K20 Oesophagitis	categorical	icd10	361194	0	356395	4799
Z30	Diagnoses - main ICD10: Z30 Contraceptive management	categorical	icd10	361194	0	354802	6392
D50	Diagnoses - main ICD10: D50 Iron deficiency anaemia	categorical	icd10	361194	0	357972	3222
T84	Diagnoses - main ICD10: T84 Complications of internal orthopaedic prosthetic devices, implants and grafts	categorical	icd10	361194	0	357475	3719
S02	Diagnoses - main ICD10: S02 Fracture of skull and facial bones	categorical	icd10	361194	0	359843	1351
K60	Diagnoses - main ICD10: K60 Fissure and fistula of anal and rectal regions	categorical	icd10	361194	0	359085	2109
R10	Diagnoses - main ICD10: R10 Abdominal and pelvic pain	categorical	icd10	361194	0	340954	20240
O26	Diagnoses - main ICD10: O26 Maternal care for other conditions predominantly related to pregnancy	categorical	icd10	361194	0	359905	1289
L03	Diagnoses - main ICD10: L03 Cellulitis	categorical	icd10	361194	0	356947	4247
I83	Diagnoses - main ICD10: I83 Varicose veins of lower extremities	categorical	icd10	361194	0	352431	8763
M20	Diagnoses - main ICD10: M20 Acquired deformities of fingers and toes	categorical	icd10	361194	0	353421	7773
C43	Diagnoses - main ICD10: C43 Malignant melanoma of skin	categorical	icd10	361194	0	359522	1672
Z09	Diagnoses - main ICD10: Z09 Follow-up examination after treatment for conditions other than malignant neoplasms	categorical	icd10	361194	0	352730	8464
K21	Diagnoses - main ICD10: K21 Gastro-oesophageal reflux disease	categorical	icd10	361194	0	350451	10743
D12	Diagnoses - main ICD10: D12 Benign neoplasm of colon, rectum, anus and anal canal	categorical	icd10	361194	0	352317	8877
M84	Diagnoses - main ICD10: M84 Disorders of continuity of bone	categorical	icd10	361194	0	360129	1065
S61	Diagnoses - main ICD10: S61 Open wound of wrist and hand	categorical	icd10	361194	0	359329	1865
Z46	Diagnoses - main ICD10: Z46 Fitting and adjustment of other devices	categorical	icd10	361194	0	357580	3614
M67	Diagnoses - main ICD10: M67 Other disorders of synovium and tendon	categorical	icd10	361194	0	358581	2613
M70	Diagnoses - main ICD10: M70 Soft tissue disorders related to use, overuse and pressure	categorical	icd10	361194	0	360115	1079
K92	Diagnoses - main ICD10: K92 Other diseases of digestive system	categorical	icd10	361194	0	356175	5019
O70	Diagnoses - main ICD10: O70 Perineal laceration during delivery	categorical	icd10	361194	0	358117	3077
Z01	Diagnoses - main ICD10: Z01 Other special examinations and investigations of persons without complaint or reported diagnosis	categorical	icd10	361194	0	359824	1370
C67	Diagnoses - main ICD10: C67 Malignant neoplasm of bladder	categorical	icd10	361194	0	359640	1554
K61	Diagnoses - main ICD10: K61 Abscess of anal and rectal regions	categorical	icd10	361194	0	360141	1053
O63	Diagnoses - main ICD10: O63 Long labour	categorical	icd10	361194	0	360134	1060
S52	Diagnoses - main ICD10: S52 Fracture of forearm	categorical	icd10	361194	0	356114	5080
C61	Diagnoses - main ICD10: C61 Malignant neoplasm of prostate	categorical	icd10	361194	0	356852	4342
I84	Diagnoses - main ICD10: I84 Haemorrhoids	categorical	icd10	361194	0	349092	12102
R87	Diagnoses - main ICD10: R87 Abnormal findings in specimens from female genital organs	categorical	icd10	361194	0	360110	1084
N84	Diagnoses - main ICD10: N84 Polyp of female genital tract	categorical	icd10	361194	0	354208	6986
J38	Diagnoses - main ICD10: J38 Diseases of vocal cords and larynx, not elsewhere classified	categorical	icd10	361194	0	360026	1168
L57	Diagnoses - main ICD10: L57 Skin changes due to chronic exposure to nonionising radiation	categorical	icd10	361194	0	359747	1447
N90	Diagnoses - main ICD10: N90 Other noninflammatory disorders of vulva and perineum	categorical	icd10	361194	0	360117	1077
R22	Diagnoses - main ICD10: R22 Localised swelling, mass and lump of skin and subcutaneous tissue	categorical	icd10	361194	0	359836	1358
I20	Diagnoses - main ICD10: I20 Angina pectoris	categorical	icd10	361194	0	354948	6246
K85	Diagnoses - main ICD10: K85 Acute pancreatitis	categorical	icd10	361194	0	359902	1292
S72	Diagnoses - main ICD10: S72 Fracture of femur	categorical	icd10	361194	0	359391	1803
L82	Diagnoses - main ICD10: L82 Seborrhoeic keratosis	categorical	icd10	361194	0	359163	2031
S09	Diagnoses - main ICD10: S09 Other and unspecified injuries of head	categorical	icd10	361194	0	359861	1333
T82	Diagnoses - main ICD10: T82 Complications of cardiac and vascular prosthetic devices, implants and grafts	categorical	icd10	361194	0	360061	1133
H26	Diagnoses - main ICD10: H26 Other cataract	categorical	icd10	361194	0	349888	11306
S42	Diagnoses - main ICD10: S42 Fracture of shoulder and upper arm	categorical	icd10	361194	0	359403	1791
H04	Diagnoses - main ICD10: H04 Disorders of lachrymal system	categorical	icd10	361194	0	359718	1476
K31	Diagnoses - main ICD10: K31 Other diseases of stomach and duodenum	categorical	icd10	361194	0	358820	2374
N93	Diagnoses - main ICD10: N93 Other abnormal uterine and vaginal bleeding	categorical	icd10	361194	0	358739	2455
Z45	Diagnoses - main ICD10: Z45 Adjustment and management of implanted device	categorical	icd10	361194	0	358985	2209
R93	Diagnoses - main ICD10: R93 Abnormal findings on diagnostic imaging of other body structures	categorical	icd10	361194	0	359977	1217
J34	Diagnoses - main ICD10: J34 Other disorders of nose and nasal sinuses	categorical	icd10	361194	0	356756	4438
K25	Diagnoses - main ICD10: K25 Gastric ulcer	categorical	icd10	361194	0	359360	1834
R39	Diagnoses - main ICD10: R39 Other symptoms and signs involving the urinary system	categorical	icd10	361194	0	358496	2698
N95	Diagnoses - main ICD10: N95 Menopausal and other perimenopausal disorders	categorical	icd10	361194	0	354698	6496
R59	Diagnoses - main ICD10: R59 Enlarged lymph nodes	categorical	icd10	361194	0	360183	1011
C44	Diagnoses - main ICD10: C44 Other malignant neoplasms of skin	categorical	icd10	361194	0	352108	9086
N30	Diagnoses - main ICD10: N30 Cystitis	categorical	icd10	361194	0	359619	1575
T85	Diagnoses - main ICD10: T85 Complications of other internal prosthetic devices, implants and grafts	categorical	icd10	361194	0	359693	1501
D64	Diagnoses - main ICD10: D64 Other anaemias	categorical	icd10	361194	0	357492	3702
K44	Diagnoses - main ICD10: K44 Diaphragmatic hernia	categorical	icd10	361194	0	353152	8042
R06	Diagnoses - main ICD10: R06 Abnormalities of breathing	categorical	icd10	361194	0	357068	4126
K01	Diagnoses - main ICD10: K01 Embedded and impacted teeth	categorical	icd10	361194	0	359751	1443
K42	Diagnoses - main ICD10: K42 Umbilical hernia	categorical	icd10	361194	0	358666	2528
N39	Diagnoses - main ICD10: N39 Other disorders of urinary system	categorical	icd10	361194	0	350643	10551
K56	Diagnoses - main ICD10: K56 Paralytic ileus and intestinal obstruction without hernia	categorical	icd10	361194	0	359343	1851
C20	Diagnoses - main ICD10: C20 Malignant neoplasm of rectum	categorical	icd10	361194	0	360076	1118
R31	Diagnoses - main ICD10: R31 Unspecified haematuria	categorical	icd10	361194	0	349911	11283
M15	Diagnoses - main ICD10: M15 Polyarthrosis	categorical	icd10	361194	0	359930	1264
I25	Diagnoses - main ICD10: I25 Chronic ischaemic heart disease	categorical	icd10	361194	0	348425	12769
O02	Diagnoses - main ICD10: O02 Other abnormal products of conception	categorical	icd10	361194	0	360088	1106
N80	Diagnoses - main ICD10: N80 Endometriosis	categorical	icd10	361194	0	359698	1496
N50	Diagnoses - main ICD10: N50 Other disorders of male genital organs	categorical	icd10	361194	0	359365	1829
K63	Diagnoses - main ICD10: K63 Other diseases of intestine	categorical	icd10	361194	0	353153	8041
D25	Diagnoses - main ICD10: D25 Leiomyoma of uterus	categorical	icd10	361194	0	355687	5507
D23	Diagnoses - main ICD10: D23 Other benign neoplasms of skin	categorical	icd10	361194	0	358109	3085
H02	Diagnoses - main ICD10: H02 Other disorders of eyelid	categorical	icd10	361194	0	356900	4294
M24	Diagnoses - main ICD10: M24 Other specific joint derangements	categorical	icd10	361194	0	359926	1268
K26	Diagnoses - main ICD10: K26 Duodenal ulcer	categorical	icd10	361194	0	359903	1291
M19	Diagnoses - main ICD10: M19 Other arthrosis	categorical	icd10	361194	0	357029	4165
K22	Diagnoses - main ICD10: K22 Other diseases of oesophagus	categorical	icd10	361194	0	355700	5494
N85	Diagnoses - main ICD10: N85 Other noninflammatory disorders of uterus, except cervix	categorical	icd10	361194	0	359705	1489
D22	Diagnoses - main ICD10: D22 Melanocytic naevi	categorical	icd10	361194	0	357693	3501
J22	Diagnoses - main ICD10: J22 Unspecified acute lower respiratory infection	categorical	icd10	361194	0	358054	3140
G43	Diagnoses - main ICD10: G43 Migraine	categorical	icd10	361194	0	360122	1072
R04	Diagnoses - main ICD10: R04 Haemorrhage from respiratory passages	categorical	icd10	361194	0	358358	2836
M54	Diagnoses - main ICD10: M54 Dorsalgia	categorical	icd10	361194	0	352833	8361
M47	Diagnoses - main ICD10: M47 Spondylosis	categorical	icd10	361194	0	359190	2004
H00	Diagnoses - main ICD10: H00 Hordeolum and chalazion	categorical	icd10	361194	0	359727	1467
I48	Diagnoses - main ICD10: I48 Atrial fibrillation and flutter	categorical	icd10	361194	0	354838	6356
N83	Diagnoses - main ICD10: N83 Noninflammatory disorders of ovary, Fallopian tube and broad ligament	categorical	icd10	361194	0	358979	2215
C18	Diagnoses - main ICD10: C18 Malignant neoplasm of colon	categorical	icd10	361194	0	358968	2226
K35	Diagnoses - main ICD10: K35 Acute appendicitis	categorical	icd10	361194	0	358790	2404
R19	Diagnoses - main ICD10: R19 Other symptoms and signs involving the digestive system and abdomen	categorical	icd10	361194	0	352398	8796
Z13	Diagnoses - main ICD10: Z13 Special screening examination for other diseases and disorders	categorical	icd10	361194	0	358958	2236
H40	Diagnoses - main ICD10: H40 Glaucoma	categorical	icd10	361194	0	359479	1715
K40	Diagnoses - main ICD10: K40 Inguinal hernia	categorical	icd10	361194	0	348047	13147
J45	Diagnoses - main ICD10: J45 Asthma	categorical	icd10	361194	0	359501	1693
R42	Diagnoses - main ICD10: R42 Dizziness and giddiness	categorical	icd10	361194	0	359514	1680
I80	Diagnoses - main ICD10: I80 Phlebitis and thrombophlebitis	categorical	icd10	361194	0	358905	2289
H33	Diagnoses - main ICD10: H33 Retinal detachments and breaks	categorical	icd10	361194	0	358523	2671
R50	Diagnoses - main ICD10: R50 Fever of unknown origin	categorical	icd10	361194	0	360038	1156
G47	Diagnoses - main ICD10: G47 Sleep disorders	categorical	icd10	361194	0	358471	2723
R69	Diagnoses - main ICD10: R69 Unknown and unspecified causes of morbidity	categorical	icd10	361194	0	352914	8280
I21	Diagnoses - main ICD10: I21 Acute myocardial infarction	categorical	icd10	361194	0	355246	5948
M13	Diagnoses - main ICD10: M13 Other arthritis	categorical	icd10	361194	0	360084	1110
D17	Diagnoses - main ICD10: D17 Benign lipomatous neoplasm	categorical	icd10	361194	0	356880	4314
S82	Diagnoses - main ICD10: S82 Fracture of lower leg, including ankle	categorical	icd10	361194	0	356637	4557
Z08	Diagnoses - main ICD10: Z08 Follow-up examination after treatment for malignant neoplasm	categorical	icd10	361194	0	356980	4214
H25	Diagnoses - main ICD10: H25 Senile cataract	categorical	icd10	361194	0	354862	6332
M79	Diagnoses - main ICD10: M79 Other soft tissue disorders, not elsewhere classified	categorical	icd10	361194	0	354248	6946
R55	Diagnoses - main ICD10: R55 Syncope and collapse	categorical	icd10	361194	0	356011	5183
K13	Diagnoses - main ICD10: K13 Other diseases of lip and oral mucosa	categorical	icd10	361194	0	359037	2157
C34	Diagnoses - main ICD10: C34 Malignant neoplasm of bronchus and lung	categorical	icd10	361194	0	359767	1427
Z47	Diagnoses - main ICD10: Z47 Other orthopaedic follow-up care	categorical	icd10	361194	0	358420	2774
K43	Diagnoses - main ICD10: K43 Ventral hernia	categorical	icd10	361194	0	358945	2249
I50	Diagnoses - main ICD10: I50 Heart failure	categorical	icd10	361194	0	360106	1088
N40	Diagnoses - main ICD10: N40 Hyperplasia of prostate	categorical	icd10	361194	0	356085	5109
T39	Diagnoses - main ICD10: T39 Poisoning by nonopioid analgesics, antipyretics and antirheumatics	categorical	icd10	361194	0	360033	1161
K81	Diagnoses - main ICD10: K81 Cholecystitis	categorical	icd10	361194	0	359264	1930
K58	Diagnoses - main ICD10: K58 Irritable bowel syndrome	categorical	icd10	361194	0	360073	1121
M48	Diagnoses - main ICD10: M48 Other spondylopathies	categorical	icd10	361194	0	359304	1890
E04	Diagnoses - main ICD10: E04 Other non-toxic goitre	categorical	icd10	361194	0	360142	1052
C78	Diagnoses - main ICD10: C78 Secondary malignant neoplasm of respiratory and digestive organs	categorical	icd10	361194	0	359816	1378
N48	Diagnoses - main ICD10: N48 Other disorders of penis	categorical	icd10	361194	0	359877	1317
I63	Diagnoses - main ICD10: I63 Cerebral infarction	categorical	icd10	361194	0	358841	2353
R91	Diagnoses - main ICD10: R91 Abnormal findings on diagnostic imaging of lung	categorical	icd10	361194	0	360064	1130
R33	Diagnoses - main ICD10: R33 Retention of urine	categorical	icd10	361194	0	358830	2364
N35	Diagnoses - main ICD10: N35 Urethral stricture	categorical	icd10	361194	0	359157	2037
N31	Diagnoses - main ICD10: N31 Neuromuscular dysfunction of bladder, not elsewhere classified	categorical	icd10	361194	0	360180	1014
O80	Diagnoses - main ICD10: O80 Single spontaneous delivery	categorical	icd10	361194	0	359522	1672
S01	Diagnoses - main ICD10: S01 Open wound of head	categorical	icd10	361194	0	359500	1694
A41	Diagnoses - main ICD10: A41 Other septicaemia	categorical	icd10	361194	0	360098	1096
N60	Diagnoses - main ICD10: N60 Benign mammary dysplasia	categorical	icd10	361194	0	360037	1157
L02	Diagnoses - main ICD10: L02 Cutaneous abscess, furuncle and carbuncle	categorical	icd10	361194	0	359497	1697
H35	Diagnoses - main ICD10: H35 Other retinal disorders	categorical	icd10	361194	0	359643	1551
J18	Diagnoses - main ICD10: J18 Pneumonia, organism unspecified	categorical	icd10	361194	0	356564	4630
L90	Diagnoses - main ICD10: L90 Atrophic disorders of skin	categorical	icd10	361194	0	359511	1683
K29	Diagnoses - main ICD10: K29 Gastritis and duodenitis	categorical	icd10	361194	0	348516	12678
K30	Diagnoses - main ICD10: K30 Dyspepsia	categorical	icd10	361194	0	353608	7586
L98	Diagnoses - main ICD10: L98 Other disorders of skin and subcutaneous tissue, not elsewhere classified	categorical	icd10	361194	0	357159	4035
J44	Diagnoses - main ICD10: J44 Other chronic obstructive pulmonary disease	categorical	icd10	361194	0	359663	1531
Z42	Diagnoses - main ICD10: Z42 Follow-up care involving plastic surgery	categorical	icd10	361194	0	359231	1963
O68	Diagnoses - main ICD10: O68 Labour and delivery complicated by foetal stress [distress]	categorical	icd10	361194	0	359312	1882
R13	Diagnoses - main ICD10: R13 Dysphagia	categorical	icd10	361194	0	357723	3471
N94	Diagnoses - main ICD10: N94 Pain and other conditions associated with female genital organs and menstrual cycle	categorical	icd10	361194	0	359899	1295
N92	Diagnoses - main ICD10: N92 Excessive, frequent and irregular menstruation	categorical	icd10	361194	0	352719	8475
J90	Diagnoses - main ICD10: J90 Pleural effusion, not elsewhere classified	categorical	icd10	361194	0	360161	1033
Z43	Diagnoses - main ICD10: Z43 Attention to artificial openings	categorical	icd10	361194	0	359838	1356
M23	Diagnoses - main ICD10: M23 Internal derangement of knee	categorical	icd10	361194	0	349363	11831
R79	Diagnoses - main ICD10: R79 Other abnormal findings of blood chemistry	categorical	icd10	361194	0	358572	2622
M16	Diagnoses - main ICD10: M16 Coxarthrosis [arthrosis of hip]	categorical	icd10	361194	0	352058	9136
O03	Diagnoses - main ICD10: O03 Spontaneous abortion	categorical	icd10	361194	0	360044	1150
I47	Diagnoses - main ICD10: I47 Paroxysmal tachycardia	categorical	icd10	361194	0	359509	1685
N32	Diagnoses - main ICD10: N32 Other disorders of bladder	categorical	icd10	361194	0	356956	4238
R00	Diagnoses - main ICD10: R00 Abnormalities of heart beat	categorical	icd10	361194	0	358652	2542
S62	Diagnoses - main ICD10: S62 Fracture at wrist and hand level	categorical	icd10	361194	0	359431	1763
M51	Diagnoses - main ICD10: M51 Other intervertebral disk disorders	categorical	icd10	361194	0	356504	4690
K62	Diagnoses - main ICD10: K62 Other diseases of anus and rectum	categorical	icd10	361194	0	347312	13882
G45	Diagnoses - main ICD10: G45 Transient cerebral ischaemic attacks and related syndromes	categorical	icd10	361194	0	359450	1744
