# Supplementary material for: High-definition likelihood inference of genetic colocalization reveals protein biomarkers for human complex diseases
Source: Gigascience. 2026 Jan 23;15:giaf155. doi: 10.1093/gigascience/giaf155 (PMC12916012; doi:10.1093/gigascience/giaf155)
Supplement: giaf155_Supplemental_Files [file giaf155_supplemental_files.zip › Supplementary Table 3.xlsx]

## Sheet: Sheet 1
Supplementary Table 3. Description of 2,826 proteins from the UK Biobank Pharma Proteomics Project.
UKBPPP_ProteinID	CHR	POS19	REF	ALT	POS38	rsid	BETA	SE	ALTFREQ	N	Z	h2
A1BG.A1BG_P04217_OID30771_v1_Inflammation_II_2.19:57856549-59864858	19	58861808	A	G	58350442	rs145144275	-2.13444	0.0377739	0.0089572	33995	-56.5057	0.0858584
AAMDC.AAMDC_Q9H7C9_OID30236_v1_Cardiometabolic_II_2.11:76532190-78617070	11	77583266	G	A	77872220	rs2186564	-1.06446	0.0123299	0.106244	33042	-86.3316	0.18405
AARSD1.AARSD1_Q9BTE6_OID21311_v1_Oncology_2.17:40102543-42116471	17	41140545	C	T	42988528	rs323500	0.131661	0.00797006	0.289876	33533	16.5194	0.00807233
ABCA2.ABCA2_Q9BZC7_OID30146_v1_Cardiometabolic_II_2.9:138901686-140923374	9	139914353	A	AC	137019901	9:139914353_A_AC	-0.107026	0.0136084	0.0866679	32862	-7.8647	0.00187868
ABHD14B.ABHD14B_Q96IU4_OID20921_v1_Neurology_2.3:51002526-53008646	3	52004097	C	CG	51970081	rs373373105	-1.45028	0.0357727	0.012045	33375	-40.5415	0.0469355
ABL1.ABL1_P00519_OID21280_v1_Oncology_2.9:132588430-134763062	9	133760592	C	T	130885205	rs2229067	-0.177497	0.0316278	0.014016	33533	-5.61206	0.000938348
ABO.ABO_P16442_OID30675_v1_Inflammation_II_2.9:135125788-137150617	9	136149229	T	C	133273813	rs505922	1.17091	0.00816033	0.316934	33985	143.488	0.377266
ABRAXAS2.ABRAXAS2_Q15018_OID30130_v1_Cardiometabolic_II_2.10:125490388-127525236	10	126873931	TAC	T	125185362	10:126873931_TAC_T	0.032947	0.00867986	0.491544	32862	3.7958	0.00043825
ACAA1.ACAA1_P09110_OID21269_v1_Oncology_2.3:37164206-39178618	3	38170810	C	G	38129319	rs156265	-0.125267	0.0108057	0.144316	32907	-11.5927	0.00406733
ACADM.ACADM_P11310_OID31277_v1_Oncology_II_2.1:75190394-77229364	1	76189946	G	T	75724261	rs61797339	0.142001	0.00828067	0.308149	33335	17.1485	0.00874454
ACADSB.ACADSB_P45954_OID30356_v1_Cardiometabolic_II_2.10:123768522-125817806	10	124798683	A	T	123039167	rs7913063	0.37434	0.0135833	0.0846732	33942	27.5588	0.0218864
ACAN.ACAN_P16112_OID20159_v1_Cardiometabolic_2.15:88346667-90418584	15	89253268	T	C	88710037	rs4932196	0.134292	0.00887053	0.191085	33424	15.1391	0.00681044
ACE.ACE_P12821_OID30696_v1_Inflammation_II_2.17:60554422-62575734	17	61573761	T	C	63496400	rs4362	-0.448149	0.00755267	0.482033	33985	-59.3365	0.093874
ACHE.ACHE_P22303_OID30585_v1_Inflammation_II_2.7:99487615-101494614	7	100512119	C	T	100914499	rs6976053	0.313169	0.00726754	0.470621	33187	43.0915	0.0529871
ACOT13.ACOT13_Q9NPJ3_OID31522_v1_Oncology_II_2.6:23667305-25705274	6	24698187	G	T	24697959	rs143667676	-1.055	0.0824922	0.00210084	33796	-12.7891	0.00481634
ACOX1.ACOX1_Q15067_OID20124_v1_Cardiometabolic_2.17:72937588-74975247	17	73951864	T	C	75955783	rs10852766	0.0776409	0.00808345	0.65913	33693	9.60492	0.00273061
ACP1.ACP1_P24666_OID30524_v1_Inflammation_II_2.2:0-1278283	2	272203	C	T	272203	rs11553746	-0.378572	0.00788117	0.354916	32981	-48.035	0.0653859
ACP5.ACP5_P13686_OID20314_v1_Cardiometabolic_2.19:10685475-12689790	19	11687351	C	T	11576536	rs2305799	-0.504211	0.0109417	0.123259	33896	-46.0816	0.0589545
ACP6.ACP6_Q9NPH0_OID21432_v1_Oncology_2.1:146114029-148142646	1	147124310	T	G	147652507	rs2153463	1.01374	0.00833942	0.701742	33906	121.56	0.303533
ACRBP.ACRBP_Q8NEB7_OID31385_v1_Oncology_II_2.12:5747241-7756598	12	6754191	A	G	6645025	rs7959658	0.160696	0.00782974	0.361059	33777	20.5238	0.0123172
ACRV1.ACRV1_P26436_OID30513_v1_Inflammation_II_2.11:124541417-126550742	11	125573435	CTT	C	125703540	rs113811036	0.0655479	0.00625743	0.193071	32981	10.4752	0.00331604
ACSL1.ACSL1_P33121_OID30080_v1_Cardiometabolic_II_2.4:184676749-186747122	4	184959947	G	A	184038794	rs140071421	-0.0934727	0.0259433	0.0230203	32862	-3.60296	0.00039487
ACTA2.ACTA2_P62736_OID20079_v1_Cardiometabolic_2.10:89694831-91751154	10	90751516	C	T	88991759	rs1324551	-0.0602131	0.00682485	0.498774	33043	-8.82263	0.00235014
ACTN2.ACTN2_P35609_OID30192_v1_Cardiometabolic_II_2.1:235849799-237927931	1	236436551	C	A	236273251	rs561894213	0.440185	0.1084	0.00141744	32862	4.06075	0.000501534
ACTN4.ACTN4_O43707_OID20435_v1_Inflammation_2.19:38138289-40222229	19	39220016	G	A	38729376	rs141002044	0.660631	0.125658	0.00114631	33084	5.25737	0.000834751
ACVRL1.ACVRL1_P37023_OID20999_v1_Neurology_2.12:51301288-53317145	12	52306221	C	T	51912437	rs2277382	0.568278	0.0133099	0.0801359	33372	42.6959	0.0517955
ACY1.ACY1_Q03154_OID20137_v1_Cardiometabolic_2.3:51017551-53023213	3	52022837	C	T	51988821	rs121912698	-1.69191	0.0537128	0.00440744	33693	-31.4992	0.0286058
ACY3.ACY3_Q96HD9_OID30086_v1_Cardiometabolic_II_2.11:66410026-68418201	11	67402362	T	G	67634891	rs3758938	0.274456	0.00816017	0.312397	32862	33.6336	0.0332778
ACYP1.ACYP1_P07311_OID30642_v1_Inflammation_II_2.14:74519946-76536193	14	75530041	C	G	75063338	rs75948138	-1.26254	0.0357813	0.0110197	33058	-35.2849	0.0362949
ADA.ADA_P00813_OID20645_v1_Inflammation_2.20:42248163-44280340	20	43255220	T	C	44626579	rs11555566	1.27975	0.0154393	0.062645	34049	82.8891	0.167905
ADA2.ADA2_Q9NZK5_OID20394_v1_Cardiometabolic_2.22:16659680-18702738	22	17709771	T	C	17228881	rs737963	0.206755	0.00757212	0.61157	33410	27.3048	0.0218281
ADAM12.ADAM12_O43184_OID30491_v1_Inflammation_II_2.10:126700960-129077046	10	127944593	T	C	126256024	rs11244909	0.129391	0.00780317	0.609433	32981	16.5819	0.00826793
ADAM15.ADAM15_Q13444_OID20109_v1_Cardiometabolic_2.1:154023792-156035251	1	155033308	G	A	155060832	rs11589479	1.02374	0.0102859	0.162516	33043	99.5285	0.230644
ADAM22.ADAM22_Q9P0K1_OID21001_v1_Neurology_2.7:86563566-88832204	7	87564497	C	G	87935182	rs2279542	-0.564856	0.00759344	0.505129	33436	-74.3874	0.141995
ADAM23.ADAM23_O75077_OID20651_v1_Inflammation_2.2:206308256-208485851	2	207311349	T	A	206446625	rs72933203	0.877846	0.0123747	0.102978	34049	70.9388	0.128765
ADAM8.ADAM8_P78325_OID21039_v1_Neurology_2.10:134075927-136090372	10	135082810	C	T	133269306	rs2995310	-0.709409	0.0122509	0.894069	33895	-57.9067	0.0900228
ADAM9.ADAM9_Q13443_OID31488_v1_Oncology_II_2.8:37854492-39962780	8	38869207	G	A	39011688	rs61753672	0.922598	0.0532284	0.00489703	33796	17.3328	0.00881108
ADAMTS1.ADAMTS1_Q9UHI8_OID30528_v1_Inflammation_II_2.21:27208074-29217728	21	28216059	A	G	26843740	rs400852	0.0484363	0.0088238	0.257298	32981	5.48928	0.000912789
ADAMTS13.ADAMTS13_Q76LX8_OID20249_v1_Cardiometabolic_2.9:135279457-137324508	9	136304114	A	G	133438993	rs74715985	-1.45882	0.0287105	0.0169626	34090	-50.8114	0.0704028
ADAMTS15.ADAMTS15_Q8TE58_OID21275_v1_Oncology_2.11:129318540-131346540	11	130344063	G	A	130474168	rs73044885	0.192702	0.0173208	0.0548853	33533	11.1255	0.0036776
ADAMTS16.ADAMTS16_Q8TE57_OID20089_v1_Cardiometabolic_2.5:4140443-6320417	5	4982814	A	G	4982701	rs40468	-0.122806	0.00745287	0.338347	33043	-16.4777	0.00815002
ADAMTS4.ADAMTS4_O75173_OID30471_v1_Inflammation_II_2.1:160154092-162168844	1	161176137	A	G	161206347	rs4656993	-0.118273	0.00765875	0.585738	32981	-15.4429	0.00717898
ADAMTS8.ADAMTS8_Q9UP79_OID21502_v1_Oncology_2.11:129274818-131298504	11	130281488	G	A	130411593	rs2131535	0.492833	0.00849511	0.731284	33822	58.0137	0.0905031
ADAMTSL2.ADAMTSL2_Q86TH1_OID30370_v1_Cardiometabolic_II_2.9:135397286-137440641	9	136397834	A	G	133532712	rs1008250	0.10608	0.0085307	0.282086	33924	12.4351	0.00453749
ADAMTSL4.ADAMTSL4_Q6UY14_OID30275_v1_Cardiometabolic_II_2.1:149521884-151533413	1	150755869	G	T	150783393	rs758689051	-2.56921	0.0984069	0.00175501	33042	-26.108	0.0202122
ADAMTSL5.ADAMTSL5_Q6ZMM2_OID30355_v1_Cardiometabolic_II_2.19:505021-2513018	19	1507535	T	C	1507536	rs791461	0.40597	0.00820132	0.532003	33942	49.5006	0.0673303
ADCYAP1R1.ADCYAP1R1_P41586_OID21188_v1_Oncology_2.7:30091923-32151088	7	32084867	C	T	32045255	rs369959076	-0.438116	0.104589	0.00156562	32907	-4.18893	0.00053295
ADD1.ADD1_P35611_OID30655_v1_Inflammation_II_2.4:1845571-3931789	4	2917974	G	C	2916247	rs1263339	-0.17659	0.00933079	0.186454	33187	-18.9255	0.0106774
ADGRB3.ADGRB3_O60242_OID20974_v1_Neurology_2.6:68345174-71099398	6	69671585	A	G	68961693	rs3798969	-0.941354	0.00785699	0.623497	33372	-119.811	0.300768
ADGRD1.ADGRD1_Q6QNK2_OID30588_v1_Inflammation_II_2.12:130438452-132626014	12	131456252	G	A	130971707	rs4759533	0.82369	0.0153217	0.946607	33187	53.7597	0.0801091
ADGRE1.ADGRE1_Q14246_OID31483_v1_Oncology_II_2.19:5887590-7940461	19	6873522	T	C	6873511	rs59055395	0.443796	0.0117156	0.112525	33796	37.8808	0.0407299
ADGRE2.ADGRE2_Q9UHX3_OID20755_v1_Inflammation_2.19:13843204-15889372	19	14506991	A	C	14396179	rs7251607	0.287087	0.00842229	0.75291	33848	34.0866	0.0331876
ADGRE5.ADGRE5_P48960_OID20260_v1_Cardiometabolic_2.19:13491956-15519537	19	14499616	C	T	14388804	rs139113505	-0.715177	0.0280463	0.0169479	33898	-25.4999	0.0188213
ADGRF5.ADGRF5_Q8IZF2_OID30349_v1_Cardiometabolic_II_2.6:45820259-47922676	6	46157596	A	G	46189859	rs141169250	0.236796	0.0663931	0.00359356	33942	3.56658	0.00037463
ADGRG1.ADGRG1_Q9Y653_OID21294_v1_Oncology_2.16:56653650-58699479	16	57682275	C	T	57648363	rs733464	0.0710144	0.00735137	0.406603	33533	9.66002	0.00277509
ADGRV1.ADGRV1_Q8WXG9_OID30877_v1_Neurology_II_2.5:88854614-91460254	5	89785363	C	T	90489546	rs571685737	0.391773	0.101345	0.00173311	32867	3.86574	0.000454472
ADH1B.ADH1B_P00325_OID30612_v1_Inflammation_II_2.4:99226128-101242558	4	100239268	A	G	99318111	rs41275699	-1.29251	0.0895562	0.00224236	33187	-14.4324	0.00623722
ADH4.ADH4_P08319_OID20117_v1_Cardiometabolic_2.4:99044809-101065448	4	100065509	T	G	99144358	rs1800759	0.130044	0.00746332	0.613069	33043	17.4244	0.00910468
ADIPOQ.ADIPOQ_Q15848_OID30748_v1_Inflammation_II.3:185560499-187576252	3	186551888	C	T	186834099	rs143257534	-0.614829	0.0204078	0.0259864	33995	-30.1272	0.0260051
ADM.ADM_P35318_OID21467_v1_Oncology_2.11:9326620-11328944	11	10363271	G	C	10341724	rs2403310	0.159608	0.00706275	0.472347	33966	22.5986	0.0148128
ADRA2A.ADRA2A_P08913_OID30067_v1_Cardiometabolic_II_2.10:111836787-113840665	10	113370096	G	A	111610338	rs554476216	0.188534	0.0437444	0.010462	32862	4.3099	0.000564931
AFAP1.AFAP1_Q8N556_OID30569_v1_Inflammation_II_2.4:6760440-8941588	4	7780582	C	T	7778855	rs41264705	1.08258	0.0083864	0.297632	33187	129.088	0.334271
AFM.AFM_P43652_OID30741_v1_Inflammation_II_2.4:73347462-75369718	4	74257793	G	A	73392076	rs553977556	-2.14164	0.108064	0.00134972	33995	-19.8183	0.0114216
AFP.AFP_P02771_OID20978_v1_Neurology_2.4:73301938-75321891	4	74319283	T	G	73453566	rs12506899	-0.186045	0.00713109	0.396859	33307	-26.0893	0.0200264
AGBL2.AGBL2_Q5U5Z8_OID30793_v1_Neurology_II_2.11:46681143-48736921	11	48538056	G	A	48516504	rs148990498	-0.27643	0.0810221	0.00261098	32867	-3.41179	0.000354038
AGR2.AGR2_O95994_OID20896_v1_Neurology_2.7:15831435-17844623	7	16856549	C	T	16816925	rs7807123	0.107279	0.00773052	0.566428	32733	13.8773	0.00584896
AGR3.AGR3_Q8TD06_OID21243_v1_Oncology_2.7:15899036-17921607	7	16891260	C	T	16851636	rs1404964	-0.0403734	0.00818058	0.659571	32840	-4.93527	0.000741135
AGRN.AGRN_O00468_OID20786_v1_Inflammation_2.1:0-1991496	1	968226	C	A	1032846	rs3121560	-0.377555	0.00776603	0.340495	33848	-48.6162	0.0652703
AGRP.AGRP_O00253_OID20658_v1_Inflammation_2.16:66516474-68517450	16	67515388	C	G	67481485	rs188707867	-0.469091	0.0457189	0.00709892	34049	-10.2603	0.00308232
AGT.AGT_P01019_OID30709_v1_Inflammation_II_2.1:229838269-231881329	1	230845977	G	A	230710231	rs4762	0.743721	0.0116879	0.116762	33985	63.6317	0.106457
AGXT.AGXT_P21549_OID20139_v1_Cardiometabolic_2.2:240808241-242819917	2	241793545	G	A	240854128	rs55649245	-0.287678	0.00802437	0.310011	33693	-35.8505	0.0367446
AHCY.AHCY_P23526_OID20199_v1_Cardiometabolic_2.20:31868074-33899608	20	32883308	G	A	34295502	rs13043752	-1.37454	0.030064	0.0159232	33693	-45.7205	0.0584171
AHNAK.AHNAK_Q09666_OID30260_v1_Cardiometabolic_II_2.11:61201016-63314278	11	62296601	T	C	62529129	rs74853209	-0.473173	0.0224177	0.0280249	33042	-21.1071	0.0133038
AHNAK2.AHNAK2_Q8IVF2_OID30244_v1_Cardiometabolic_II_2.14:104403590-106444711	14	105437057	A	C	104970720	rs9805957	0.215521	0.00790973	0.642451	33042	27.2476	0.0219755
AHSA1.AHSA1_O95433_OID31379_v1_Oncology_II_2.14:76924210-78935815	14	77762241	G	A	77295898	rs118001276	-0.306309	0.0762117	0.00266075	33777	-4.01919	0.000478022
AHSG.AHSG_P02765_OID30706_v1_Inflammation_II_2.3:185330849-187339107	3	186338135	C	T	186620346	rs1900618	0.676062	0.00791866	0.640071	33985	85.3758	0.176601
AHSP.AHSP_Q9NZD4_OID21078_v1_Neurology_2.16:30539221-32540124	16	31537624	C	A	31526303	rs72790561	0.117633	0.0199204	0.034542	33620	5.90515	0.00103613
AIDA.AIDA_Q96BJ3_OID30956_v1_Neurology_II.1:221841355-223885833	1	222513345	G	A	222340003	rs74893457	0.0981111	0.028697	0.0190736	33017	3.41886	0.000353893
AIF1L.AIF1L_Q9BQI0_OID30204_v1_Cardiometabolic_II.9:132971918-134998531	9	133934926	G	A	131059539	rs7856365	-0.310504	0.00828445	0.684455	33042	-37.4803	0.0407811
AK1.AK1_P00568_OID20122_v1_Cardiometabolic_2.9:129628759-131641900	9	130627752	C	T	127865473	rs116977475	0.098833	0.0189233	0.0396882	33693	5.22282	0.000808945
AK2.AK2_P54819_OID31142_v1_Neurology_II.1:32473541-34502484	1	33502381	G	C	33036780	rs138577419	-0.770593	0.0736586	0.00262901	33853	-10.4617	0.00322258
AKAP12.AKAP12_Q02952_OID30571_v1_Inflammation_II.6:150561102-152679694	6	151614040	T	C	151292905	rs1555104	-0.113963	0.0179964	0.952334	33187	-6.33254	0.00120688
AKR1B1.AKR1B1_P15121_OID21244_v1_Oncology_2.7:133127102-135143991	7	134135621	T	C	134450869	rs2229542	-0.586504	0.0333472	0.0135078	32907	-17.5878	0.00931261
AKR1B10.AKR1B10_O60218_OID30955_v1_Neurology_II.7:133212319-135226164	7	134121100	T	C	134436348	rs57471374	0.0369618	0.00883376	0.256323	33017	4.18415	0.000529965
AKR1C4.AKR1C4_P17516_OID20062_v1_Cardiometabolic_2.10:4238800-6260912	10	5261159	A	G	5219196	rs11253048	-0.068129	0.0101002	0.177002	33043	-6.74531	0.00137508
AKR7L.AKR7L_Q8NHP1_OID30488_v1_Inflammation_II.1:18592476-20600616	1	19609013	C	T	19282519	rs59622577	-0.316627	0.012902	0.097373	32981	-24.5409	0.0179333
AKT1S1.AKT1S1_Q96B36_OID20895_v1_Neurology_2.19:49372290-51381613	19	51081298	C	T	50578041	rs73064487	0.212612	0.0617523	0.00478466	32922	3.44298	0.000359937
AKT2.AKT2_P31751_OID31052_v1_Neurology_II.19:39736224-41791252	19	40721600	G	A	40215693	rs183957930	-0.207102	0.054709	0.00482061	33874	-3.78552	0.000422864
AKT3.AKT3_Q9Y243_OID21197_v1_Oncology_2.1:242651535-245014381	1	243686913	T	C	243523611	rs4515770	0.0647252	0.00927641	0.217936	32734	6.9774	0.00148505
ALCAM.ALCAM_Q13740_OID20273_v1_Cardiometabolic_2.3:104085753-106295744	3	105264176	G	T	105545332	rs34926152	-0.30284	0.0159911	0.0485333	34090	-18.938	0.0104111
ALDH1A1.ALDH1A1_P00352_OID21128_v1_Neurology_2.9:74515587-76567969	9	75548526	A	T	72933610	rs112596047	0.0908858	0.00817207	0.265491	33687	11.1215	0.00365825
ALDH3A1.ALDH3A1_P30838_OID20512_v1_Inflammation_2.17:18641297-20651611	17	19645938	A	C	19742625	rs887241	0.48354	0.0077249	0.657503	33593	62.595	0.104453
ALDH5A1.ALDH5A1_P51649_OID31047_v1_Neurology_II.6:23495197-25537435	6	24502484	A	G	24502256	rs2744581	-0.141489	0.00761857	0.518923	33874	-18.5716	0.0100793
ALMS1.ALMS1_Q8TCU4_OID31275_v1_Oncology_II.2:72612886-74837046	2	74600188	G	A	74373061	rs72659371	0.486941	0.114125	0.00133744	33335	4.26673	0.000545825
ALPI.ALPI_P09923_OID30497_v1_Inflammation_II.2:232320863-234325463	2	233705360	CTGAT	C	232840650	2:233705360_CTGAT_C	-0.324152	0.0917311	0.00142034	32981	-3.53372	0.000378474
ALPP.ALPP_P05187_OID21383_v1_Oncology_2.2:232243461-234247599	2	233286654	C	T	232421944	rs12478529	0.505569	0.00873697	0.234738	33533	57.8655	0.0907887
AMBN.AMBN_Q9NP70_OID20437_v1_Inflammation_2.4:70457973-72473005	4	71378930	TA	T	70513213	4:71378930_TA_T	0.089257	0.009085	0.763293	33084	9.82466	0.00290905
AMBP.AMBP_P02760_OID21413_v1_Oncology_2.9:115822407-117840580	9	116831989	A	G	114069709	rs147941577	-1.69	0.0665447	0.00283119	33908	-25.3965	0.0186664
AMDHD2.AMDHD2_Q9Y303_OID30366_v1_Cardiometabolic_II.16:1570372-3581418	16	1960487	C	G	1910486	rs142230943	0.285041	0.0703991	0.00366872	33924	4.04893	0.000483018
AMFR.AMFR_Q9UKV5_OID20806_v1_Neurology_2.16:55395364-57459457	16	56457333	A	T	56423421	rs13330457	-0.0513435	0.00896611	0.248285	32922	-5.7264	0.000995048
AMIGO1.AMIGO1_Q86WK6_OID30881_v1_Neurology_II.1:109046800-111052349	1	110052139	A	G	109509517	rs2570972	0.0458459	0.00779674	0.522258	33017	5.88014	0.00104612
AMIGO2.AMIGO2_Q86SJ2_OID21370_v1_Oncology_2.12:46469490-48473742	12	47760201	C	G	47366418	rs215384	0.157371	0.00763887	0.41101	33533	20.6013	0.0124985
AMN.AMN_Q9BXJ7_OID20492_v1_Inflammation_2.14:102389000-104397179	14	103389003	G	C	102922666	rs2295829	0.769675	0.0085107	0.39015	33084	90.4362	0.19821
AMOTL2.AMOTL2_Q9Y2J4_OID31351_v1_Oncology_II.3:133074187-135094259	3	134088443	A	T	134369601	rs1353778	0.0610168	0.00781582	0.612658	33651	7.80683	0.00180786
AMPD3.AMPD3_Q01432_OID31139_v1_Neurology_II.11:9471935-11529126	11	10508903	G	T	10487356	rs117706710	-1.71655	0.0381972	0.00914247	33853	-44.9392	0.0562973
AMY1A.AMY1A_AMY1B_AMY1C_P0DUB6_P0DTE7_P0DTE8_OID30707_v1_Inflammation_II_2.1:103198141-105207176	1	104364878	G	A	103822256	rs72694438	0.403289	0.00966062	0.206807	31804	41.7457	0.0519485
AMY1B.AMY1A_AMY1B_AMY1C_P0DUB6_P0DTE7_P0DTE8_OID30707_v1_Inflammation_II_2.1:103230037-105239075	1	104364878	G	A	103822256	rs72694438	0.403289	0.00966062	0.206807	31804	41.7457	0.0519485
AMY1C.AMY1A_AMY1B_AMY1C_P0DUB6_P0DTE7_P0DTE8_OID30707_v1_Inflammation_II_2.1:103292276-105301314	1	104364878	G	A	103822256	rs72694438	0.403289	0.00966062	0.206807	31804	41.7457	0.0519485
AMY2A.AMY2A_P04746_OID20333_v1_Cardiometabolic_2.1:103160049-105168402	1	104335726	T	G	103793104	rs78245241	-0.963789	0.0211146	0.0366468	32101	-45.6456	0.0609493
AMY2B.AMY2B_P19961_OID20340_v1_Cardiometabolic_2.1:103097266-105122156	1	104329823	C	A	103787201	rs12080068	0.658622	0.0137058	0.0921786	31042	48.0543	0.0692392
ANG.ANG_P03950_OID20403_v1_Cardiometabolic_2.14:20152336-22162345	14	21156304	G	A	20688145	rs8008227	0.666938	0.0113394	0.116892	33541	58.816	0.0934943
ANGPT1.ANGPT1_Q15389_OID20740_v1_Inflammation_2.8:107261710-109510146	8	108086801	T	TAGTC	107074573	rs547378872	0.0562621	0.00776805	0.365689	33537	7.24276	0.00156173
ANGPT2.ANGPT2_O15123_OID21463_v1_Oncology_2.8:5357153-7420766	8	6279511	C	T	6421990	rs1968586	-0.156687	0.00780439	0.355439	33966	-20.0768	0.0117279
ANGPTL1.ANGPTL1_O95841_OID20211_v1_Cardiometabolic_2.1:177818670-179840212	1	178529898	G	A	178560763	rs12753251	-0.284166	0.00751466	0.534054	33118	-37.8149	0.0413907
ANGPTL2.ANGPTL2_Q9UKU9_OID20726_v1_Inflammation_2.9:128849627-130884914	9	129692832	A	G	126930553	rs571858	-0.0548668	0.00818204	0.720972	33720	-6.70576	0.00133177
ANGPTL3.ANGPTL3_Q9Y5C1_OID20407_v1_Cardiometabolic_2.1:62063191-64071984	1	62974458	TTTAC	T	62508787	rs763015008	-0.289976	0.00723506	0.352834	33671	-40.0793	0.0455348
ANGPTL4.ANGPTL4_Q9BY76_OID20703_v1_Inflammation_2.19:7429039-9439254	19	8431581	G	A	8366697	rs2278236	0.279904	0.00751661	0.514287	33784	37.2381	0.039427
ANGPTL7.ANGPTL7_O43827_OID21412_v1_Oncology_2.1:10249412-12256038	1	11253684	G	T	11193627	rs28991009	-2.15535	0.0401303	0.00846435	33966	-53.7088	0.0782791
ANK2.ANK2_Q01484_OID30161_v1_Cardiometabolic_II.4:112626778-115304892	4	112935642	T	C	112014486	rs75369573	0.0608907	0.0186951	0.045943	32862	3.25704	0.00032271
ANKMY2.ANKMY2_Q8IV38_OID30518_v1_Inflammation_II.7:15639404-17685379	7	16676955	C	A	16637330	rs4719474	0.081885	0.00800392	0.376146	32981	10.2306	0.00316347
ANKRA2.ANKRA2_Q9H9E1_OID31173_v1_Oncology_II.5:71848015-73861464	5	73240922	C	T	73945097	rs144730579	-0.248859	0.0595232	0.00553039	32704	-4.18087	0.000534197
ANKRD54.ANKRD54_Q6NXT1_OID21162_v1_Oncology_2.22:37226862-39245348	22	38424607	A	G	38028600	rs35496925	0.143104	0.0160721	0.0593553	32907	8.90388	0.00240339
ANP32C.ANP32C_O43423_OID30203_v1_Cardiometabolic_II.4:164117992-166118973	4	165855257	C	T	164934105	rs546053450	-0.451095	0.115551	0.00128789	33042	-3.90386	0.000461022
ANPEP.ANPEP_P15144_OID20350_v1_Cardiometabolic_2.15:89328126-91358084	15	90328305	T	C	89785074	rs1042499	0.818797	0.0161798	0.0571408	33745	50.6061	0.0705388
ANXA1.ANXA1_P04083_OID30617_v1_Inflammation_II.9:74766781-76785309	9	75724829	A	G	73109913	rs7046282	0.0416091	0.00773537	0.618603	32991	5.37907	0.000876271
ANXA10.ANXA10_Q9UJ72_OID20886_v1_Neurology_2.4:168013688-170108887	4	169076192	A	G	168155041	rs11936562	0.0503908	0.0076996	0.598234	32922	6.5446	0.00129932
ANXA11.ANXA11_P50995_OID20583_v1_Inflammation_2.10:80910645-82965564	10	81919800	T	C	80160044	rs2784773	0.0662676	0.00788898	0.644151	33657	8.40002	0.00209207
ANXA2.ANXA2_P07355_OID30263_v1_Cardiometabolic_II.15:59639350-61690185	15	60689179	T	A	60396980	rs8033800	-0.461215	0.00776048	0.601626	32531	-59.4312	0.0979415
ANXA3.ANXA3_P12429_OID21036_v1_Neurology_2.4:78472924-80531601	4	79500235	G	A	78579081	rs146728751	-1.22186	0.0931619	0.00159316	33895	-13.1154	0.00504931
ANXA4.ANXA4_P09525_OID20123_v1_Cardiometabolic_2.2:68870940-71054244	2	70018272	A	C	69791140	rs56398743	0.057062	0.00932264	0.204768	33509	6.1208	0.00111678
ANXA5.ANXA5_P08758_OID20810_v1_Neurology_2.4:121589101-123618135	4	122598635	A	G	121677480	rs2306411	-0.116734	0.00845178	0.291401	32861	-13.8118	0.0057717
AOC1.AOC1_P19801_OID20452_v1_Inflammation_2.7:149549605-151558592	7	150554553	C	T	150857465	rs1049742	0.495049	0.0140843	0.0810059	33084	35.149	0.0359986
AOC3.AOC3_Q16853_OID20389_v1_Cardiometabolic_2.17:40003216-42010141	17	41004637	G	A	42852620	rs33986943	-0.867151	0.0115265	0.111021	33809	-75.2311	0.143397
AP1G2.AP1G2_O75843_OID31348_v1_Oncology_II_2.14:23028776-25037000	14	24025340	C	T	23556131	rs28403575	-0.192051	0.0131331	0.0884882	33777	-14.6234	0.00629125
AP2B1.AP2B1_P63010_OID30949_v1_Neurology_II_2.17:32914341-35053432	17	34815697	G	A	36459883	rs76441257	0.0896543	0.024312	0.02582	33017	3.68766	0.000411703
AP3B1.AP3B1_O00203_OID31478_v1_Oncology_II_2.5:76296346-78590522	5	77339846	G	A	78044022	rs11746090	-0.0528314	0.00812175	0.306136	33796	-6.50493	0.00125048
AP3S2.AP3S2_P59780_OID31117_v1_Neurology_II_2.15:89373831-91437226	15	90323443	C	T	89780212	rs7177171	0.408992	0.106398	0.00137623	33853	3.84398	0.000436291
APBB1IP.APBB1IP_Q7Z5R6_OID21359_v1_Oncology_2.10:25727270-27856732	10	26727934	C	G	26439005	rs2992335	-0.217354	0.00761735	0.600929	33533	-28.5341	0.0237048
APCS.APCS_P02743_OID30778_v1_Inflammation_II_2.1:158557616-160558655	1	159563701	T	G	159593911	rs36126250	-0.535152	0.0235983	0.0229999	33693	-22.6776	0.015034
APEX1.APEX1_P27695_OID21434_v1_Oncology_2.14:19923385-21925926	14	20925154	T	G	20456995	rs1130409	-0.388737	0.00729531	0.480083	33841	-53.2859	0.0774088
APLP1.APLP1_P51693_OID20164_v1_Cardiometabolic_2.19:35359476-37370694	19	36620855	C	T	36129953	rs550127369	-0.417582	0.103514	0.00177887	33693	-4.03406	0.000482765
APOA1.APOA1_P02647_OID30769_v1_Inflammation_II_2.11:115706467-117708666	11	116711141	C	T	116840425	rs2727784	-0.0635894	0.00747609	0.649749	33995	-8.5057	0.00212365
APOA2.APOA2_P02652_OID30686_v1_Inflammation_II_2.1:160192082-162193418	1	161200487	C	A	161230697	rs4073054	0.0671418	0.00754407	0.626291	33985	8.89994	0.00232529
APOA4.APOA4_P06727_OID30733_v1_Inflammation_II_2.11:115691416-117694020	11	116677370	C	G	116806654	rs1729407	0.141461	0.00762008	0.548758	33995	18.5642	0.010036
APOB.APOB_P04114_OID30673_v1_Inflammation_II_2.2:20224301-22266945	2	20818840	C	T	20619080	rs34708707	0.0665626	0.0169267	0.0563769	33985	3.9324	0.000454811
APOBR.APOBR_Q0VD83_OID30246_v1_Cardiometabolic_II_2.16:27505964-29510285	16	28506872	A	G	28495551	rs149271	-1.12313	0.00777238	0.409996	33042	-144.503	0.387238
APOC1.APOC1_P02654_OID30749_v1_Inflammation_II_2.19:44417582-46422603	19	45430280	C	G	44927023	rs5112	0.344868	0.00765478	0.53332	33930	45.0526	0.0564448
APOD.APOD_P05090_OID30746_v1_Inflammation_II_2.3:194295576-196310811	3	195298892	T	C	195572021	rs139828053	-0.536629	0.0220963	0.0313123	32438	-24.2859	0.0178579
APOE.APOE_P02649_OID30727_v1_Inflammation_II_2.19:44409053-46412650	19	45411941	T	C	44908684	rs429358	-1.01199	0.0103711	0.15567	33995	-97.5779	0.218801
APOF.APOF_Q13790_OID30701_v1_Inflammation_II_2.12:55754352-57756641	12	56743367	T	C	56349583	rs2020854	-0.351487	0.0143282	0.0696631	33985	-24.5311	0.017399
APOH.APOH_P02749_OID21072_v1_Neurology_2.17:63208151-65225533	17	64210580	A	C	66214462	rs1801689	-1.4615	0.0222055	0.0300858	33687	-65.817	0.11394
APOL1.APOL1_O14791_OID30708_v1_Inflammation_II_2.22:35649179-37663571	22	36660842	G	A	36264796	rs136168	-0.317775	0.00879463	0.813258	33985	-36.1328	0.0369952
APP.APP_P05067_OID21070_v1_Neurology_2.21:26252861-28543446	21	27503527	C	A	26131210	rs8131895	-0.0727454	0.00790977	0.654117	33687	-9.1969	0.00250456
APPL2.APPL2_Q8NEU8_OID30590_v1_Inflammation_II_2.12:104567078-106629952	12	105639324	G	A	105245546	rs10778371	0.128895	0.00780763	0.372231	33187	16.5089	0.00814542
APRT.APRT_P07741_OID20927_v1_Neurology_2.16:87875747-89878336	16	88869195	C	T	88802787	rs111433410	-0.35072	0.0382007	0.00973799	33436	-9.18098	0.00251461
AREG.AREG_P15514_OID21357_v1_Oncology_2.4:74310853-76320722	4	75323645	C	T	74457928	rs1691273	-0.177292	0.00815605	0.692133	33533	-21.7375	0.0138953
ARF6.ARF6_P62330_OID31523_v1_Oncology_II_2.14:49359800-51363772	14	51251078	T	C	50784360	rs140022291	-0.212399	0.0524182	0.0055122	33796	-4.05201	0.000485584
ARFIP1.ARFIP1_P53367_OID31024_v1_Neurology_II_2.4:152701106-154833509	4	153701130	C	T	152779978	rs4619875	0.158521	0.0076511	0.403525	33874	20.7187	0.0125138
ARG1.ARG1_P05089_OID21445_v1_Oncology_2.6:130894366-132905469	6	131897278	C	T	131576138	rs2781668	-0.237197	0.00985627	0.166831	33455	-24.0656	0.0170168
ARG2.ARG2_P78540_OID31339_v1_Oncology_II_2.14:67086637-69118425	14	68132084	G	C	67665367	rs140881784	-0.40425	0.0466169	0.00790251	33777	-8.67175	0.0022214
ARHGAP1.ARHGAP1_Q07960_OID21202_v1_Oncology_2.11:45698630-47722169	11	47377283	A	G	47355732	rs71475909	0.0294999	0.00801799	0.357545	32907	3.67921	0.000411191
ARHGAP25.ARHGAP25_P42331_OID21255_v1_Oncology_2.2:67961943-70053965	2	68996668	A	G	68769536	rs13413887	0.105748	0.00888962	0.758171	32907	11.8957	0.0042818
ARHGAP30.ARHGAP30_Q7Z6I6_OID31336_v1_Oncology_II_2.1:160016736-162039681	1	161355186	T	C	161385396	rs61802090	0.0641413	0.0182193	0.0521247	33335	3.52051	0.000371664
ARHGAP45.ARHGAP45_Q92619_OID30653_v1_Inflammation_II_2.19:65958-2086627	19	1083556	A	G	1083557	rs34593562	-0.0712126	0.00754728	0.449393	33187	-9.43553	0.00267548
ARHGAP5.ARHGAP5_Q13017_OID31190_v1_Oncology_II_2.14:31546510-33628934	14	33411639	T	A	32942433	rs8003703	-0.108381	0.0263345	0.0236612	32704	-4.11555	0.000517643
ARHGEF1.ARHGEF1_Q92888_OID31133_v1_Neurology_II_2.19:41387251-43434293	19	43105229	C	T	42601077	rs74949897	0.0610649	0.0158897	0.0637753	33853	3.84305	0.000436079
ARHGEF10.ARHGEF10_O15013_OID30994_v1_Neurology_II_2.8:772092-2906807	8	1811923	A	G	1863757	rs13281104	0.316776	0.00868295	0.243527	33874	36.4825	0.0378064
ARHGEF12.ARHGEF12_Q9NZN5_OID20554_v1_Inflammation_2.11:119207122-121360646	11	120208185	A	G	120337476	rs4936515	-0.0915272	0.0208115	0.0333489	33657	-4.39791	0.000574339
ARHGEF5.ARHGEF5_Q12774_OID30871_v1_Neurology_II_2.7:143052495-145077725	7	143877476	A	G	144180383	rs1635893	-0.522337	0.0096395	0.209233	32867	-54.1871	0.0820106
ARID3A.ARID3A_Q99856_OID30861_v1_Neurology_II_2.19:0-1975939	19	1336651	A	C	1336652	rs187611390	-0.170739	0.0473389	0.00778473	32867	-3.60674	0.000395637
ARID4B.ARID4B_Q4LE39_OID20803_v1_Neurology_2.1:234330217-236491494	1	234518248	C	T	234382502	rs61824515	-0.110939	0.0318503	0.0170883	32922	-3.48314	0.000368379
ARL13B.ARL13B_Q3SXY8_OID30166_v1_Cardiometabolic_II_2.3:92698999-94774522	3	94759938	C	T	95041094	rs186785803	0.147091	0.0411631	0.0107434	32862	3.57337	0.000388413
ARL2BP.ARL2BP_Q9Y2Y0_OID30121_v1_Cardiometabolic_II_2.16:56279171-58287547	16	57283730	G	A	57249818	rs7198865	-0.746164	0.0208366	0.0352316	32862	-35.8103	0.0375574
ARNT.ARNT_P27540_OID20432_v1_Inflammation_2.1:149782189-151849075	1	150186091	G	A	150213795	rs956796	-0.0455602	0.0122209	0.116453	33084	-3.72806	0.000419918
ARNTL.ARNTL_O00327_OID30168_v1_Cardiometabolic_II_2.11:12298199-14408813	11	12345321	G	A	12323774	rs116915798	-0.218003	0.0563978	0.00511835	32862	-3.86545	0.000454474
ARSA.ARSA_P15289_OID21138_v1_Neurology_2.22:50061182-52066580	22	51064169	G	A	50625741	rs873697	1.49854	0.0177766	0.0451284	33687	84.2985	0.174201
ARSB.ARSB_P15848_OID21331_v1_Oncology_2.5:77073032-79281781	5	78181477	C	T	78885654	rs1065757	-0.294122	0.00760814	0.439522	33533	-38.6589	0.0426667
ART3.ART3_Q13508_OID20346_v1_Cardiometabolic_2.4:75932343-78033939	4	77030398	CT	C	76109245	4:77030398_CT_C	0.262836	0.00697422	0.425859	33809	37.6868	0.0403157
ART5.ART5_Q96L15_OID30828_v1_Neurology_II_2.11:2659742-4663609	11	3663021	G	A	3641791	rs75902876	0.349806	0.0153072	0.0812564	32867	22.8524	0.0156407
ARTN.ARTN_Q5T4W7_OID20446_v1_Inflammation_2.1:43399473-45402912	1	43715268	CT	C	43249597	1:43715268_CT_C	-0.0308805	0.00906123	0.629454	33084	-3.40798	0.000350933
ASAH1.ASAH1_Q13510_OID30415_v1_Cardiometabolic_II_2.8:16913501-18942470	8	17924739	A	T	18067230	rs2472205	-1.09931	0.0190287	0.0409997	33610	-57.7712	0.090331
ASAH2.ASAH2_Q9NR71_OID20996_v1_Neurology_2.10:50944621-53011276	10	52018482	A	G	50258722	rs2842126	0.690565	0.00946645	0.804514	33436	72.9487	0.137303
ASGR1.ASGR1_P07306_OID20990_v1_Neurology_2.17:6076750-8082689	17	7080316	C	T	7176997	rs55714927	-0.19305	0.00938678	0.194969	33436	-20.5662	0.012492
ASGR2.ASGR2_P07307_OID30679_v1_Inflammation_II_2.17:6004641-8018141	17	7012079	C	T	7108760	rs2304978	0.324944	0.00823868	0.289819	33985	39.4413	0.04377
ASPN.ASPN_Q9BXN1_OID30315_v1_Cardiometabolic_II_2.9:94218487-96244788	9	95036987	A	G	92274705	rs2295941	-0.257487	0.00781739	0.327248	33942	-32.9377	0.0309732
ASPSCR1.ASPSCR1_Q9BZE9_OID31055_v1_Neurology_II_2.17:78935505-80975282	17	79954544	T	A	81996668	rs8074498	-0.213285	0.00756964	0.5811	33874	-28.1764	0.0229004
ASRGL1.ASRGL1_Q7L266_OID30283_v1_Cardiometabolic_II_2.11:61104920-63160884	11	62160723	C	T	62393251	rs1043785	-0.372176	0.00822343	0.284558	33042	-45.258	0.0583719
ASS1.ASS1_P00966_OID30170_v1_Cardiometabolic_II_2.9:132320094-134376661	9	133354736	C	T	130479349	rs146938780	0.119905	0.0226192	0.028892	32862	5.30103	0.000854388
ATF2.ATF2_P15336_OID20798_v1_Neurology_2.2:174936987-177032931	2	175332264	C	T	174467536	rs560899319	-0.583588	0.148375	0.000786751	32922	-3.9332	0.000469679
ATF4.ATF4_P18848_OID31162_v1_Oncology_II_2.22:38916564-40918691	22	40129707	C	T	39733702	rs536680103	0.523419	0.14137	0.000881302	32704	3.70248	0.000418988
ATG16L1.ATG16L1_Q676U5_OID31466_v1_Oncology_II_2.2:233160319-235204315	2	234212410	CT	C	233303764	2:234212410_CT_C	0.0413024	0.00777611	0.627887	33796	5.31145	0.000834062
ATOX1.ATOX1_O00244_OID21476_v1_Oncology_2.5:150122383-152138192	5	151131260	C	T	151751699	rs371549947	-1.44663	0.138161	0.000809195	33822	-10.4706	0.00323102
ATP1B1.ATP1B1_P05026_OID30124_v1_Cardiometabolic_II_2.1:168075928-170101957	1	169175992	ACT	A	169206754	1:169175992_ACT_A	0.0458912	0.00915763	0.324487	32862	5.01125	0.000763602
ATP1B2.ATP1B2_P14415_OID30118_v1_Cardiometabolic_II_2.17:6549945-8561088	17	7063667	T	C	7160348	rs7406661	-0.0386552	0.00969138	0.210003	32862	-3.98862	0.000483883
ATP1B3.ATP1B3_P54709_OID30065_v1_Cardiometabolic_II_2.3:140595485-142645391	3	140619388	T	C	140900546	rs540509418	-0.308164	0.0738957	0.00304226	32862	-4.17026	0.000528934
ATP2B4.ATP2B4_P23634_OID30062_v1_Cardiometabolic_II_2.1:202595960-204713209	1	204286048	A	G	204316920	rs4313452	-0.0302655	0.00774258	0.49132	32862	-3.90897	0.00046476
ATP5F1D.ATP5F1D_P30049_OID30079_v1_Cardiometabolic_II_2.19:241750-2244824	19	1238155	A	C	1238156	rs76571850	0.457678	0.119673	0.0011678	32862	3.8244	0.000444878
ATP5IF1.ATP5IF1_Q9UII2_OID20760_v1_Inflammation_2.1:27562635-29564611	1	28535233	T	C	28208722	rs510379	0.11152	0.00786245	0.359785	33848	14.1839	0.00590858
ATP5PO.ATP5PO_P48047_OID20811_v1_Neurology_2.21:34275757-36288108	21	35816043	T	C	34443745	rs550925270	0.406587	0.108857	0.00142094	32922	3.73506	0.000423569
ATP6V1D.ATP6V1D_Q9Y5K8_OID21341_v1_Oncology_2.14:66804589-68826521	14	67153995	G	C	66687277	rs181982792	0.434904	0.130101	0.00110214	33533	3.34282	0.000333126
ATP6V1F.ATP6V1F_Q16864_OID20843_v1_Neurology_2.7:127502910-129505901	7	129303571	C	T	129663731	7:129303571_C_T	0.35752	0.109928	0.00123049	32861	3.25231	0.000321783
ATP6V1G1.ATP6V1G1_O75348_OID30242_v1_Cardiometabolic_II_2.9:116350049-118361159	9	117956828	G	A	115194549	rs7851185	0.0324141	0.00819563	0.306516	33042	3.95505	0.000473185
ATRAID.ATRAID_Q6UW56_OID31451_v1_Oncology_II_2.2:26434909-28440051	2	27432547	A	G	27209679	rs1275530	-0.278873	0.00811349	0.707122	33796	-34.3715	0.0337761
ATRN.ATRN_O75882-2_OID30735_v1_Inflammation_II_2.20:2451665-4631765	20	3543542	T	A	3562895	rs78971233	-1.29259	0.0164756	0.0533757	33995	-78.4548	0.153303
ATXN10.ATXN10_Q9UBB4_OID20865_v1_Neurology_2.22:45067714-47241187	22	46107078	G	C	45711198	rs138153	-0.106167	0.00838143	0.706718	32922	-12.6669	0.00485004
ATXN2.ATXN2_Q99700_OID30850_v1_Neurology_II_2.12:110890018-113037477	12	112037450	G	A	111599646	rs117532831	-0.0663885	0.0136264	0.0910784	32867	-4.87205	0.000721689
ATXN2L.ATXN2L_Q8WWM7_OID30980_v1_Neurology_II_2.16:27834320-29848553	16	28564146	AG	A	28552825	16:28564146_AG_A	-0.0514059	0.0079284	0.348661	33874	-6.48377	0.00123951
ATXN3.ATXN3_P54252_OID31149_v1_Neurology_II_2.14:91524896-93572926	14	92540054	A	G	92073710	rs55656743	-0.306859	0.00849727	0.244708	33853	-36.1127	0.0370942
AXIN1.AXIN1_O15169_OID20582_v1_Inflammation_2.16:0-1402723	16	361321	C	T	311321	rs11647223	0.047743	0.00740237	0.472039	33657	6.44969	0.00123443
AXL.AXL_P30530_OID20363_v1_Cardiometabolic_2.19:40725128-42767671	19	41739180	G	C	41233275	rs66841352	-0.174151	0.00752715	0.40263	33809	-23.1364	0.0155861
AZI2.AZI2_Q9H6S1_OID31056_v1_Neurology_II_2.3:27362538-29390315	3	29151402	C	G	29109911	rs554276630	-0.39002	0.0966882	0.00194183	33874	-4.03379	0.000480122
AZU1.AZU1_P20160_OID20309_v1_Cardiometabolic_2.19:0-1832018	19	831815	GT	G	831815	Affx-52334201	-1.17341	0.0358054	0.0111734	32443	-32.7719	0.0320433
B2M.B2M_P61769_OID30725_v1_Inflammation_II_2.15:44003715-46010343	15	45001950	T	A	44709752	rs17235815	-0.273617	0.0807038	0.00259921	33995	-3.39039	0.000338015
B3GAT3.B3GAT3_O94766_OID30165_v1_Cardiometabolic_II_2.11:61382768-63389458	11	63098480	C	G	63331008	rs191350502	-0.486524	0.133658	0.00103021	32862	-3.64007	0.000403041
B3GNT7.B3GNT7_Q8NFL0_OID30281_v1_Cardiometabolic_II_2.2:231260421-233265875	2	232263127	G	A	231398416	rs2290130	-0.746562	0.00870357	0.229632	33042	-85.7765	0.182121
B4GALT1.B4GALT1_P15291_OID20780_v1_Inflammation.9:32104075-34167334	9	33113322	C	T	33113324	rs7019909	0.331588	0.0120316	0.10231	33848	27.5598	0.0219472
B4GAT1.B4GAT1_O43505_OID21127_v1_Neurology_2.11:65112845-67115100	11	66117111	C	T	66349640	rs10896113	-0.315543	0.00871286	0.221607	33687	-36.2158	0.0374753
BABAM1.BABAM1_Q9NWV8_OID30466_v1_Inflammation_II_2.19:16378252-18390146	19	17920718	G	A	17809909	rs138459345	-0.47738	0.11671	0.00136253	32981	-4.09031	0.000507024
BACH1.BACH1_O14867_OID20505_v1_Inflammation_2.21:29671243-31734215	21	30717151	C	T	29344830	rs368322	0.0413746	0.00753995	0.595217	33657	5.48738	0.000893855
BAG3.BAG3_O95817_OID20972_v1_Neurology.10:120410892-122437331	10	121429394	G	A	119669882	rs35434411	0.177939	0.0216623	0.0311189	33372	8.21422	0.00201778
BAG4.BAG4_O95429_OID30474_v1_Inflammation_II_2.8:37034373-39070819	8	38036494	A	AAAAAAAT	38178976	rs370038948	-0.0422271	0.00899809	0.236758	32981	-4.6929	0.000667311
BAIAP2.BAIAP2_Q9UQB8_OID21250_v1_Oncology.17:78008951-80091234	17	78971536	C	T	80997736	rs9989483	0.0952043	0.0100281	0.172757	32907	9.49375	0.00273149
BAMBI.BAMBI_Q13145_OID21267_v1_Oncology.10:27966450-29971861	10	28921939	T	C	28633010	rs332192	-0.0448458	0.00787627	0.596623	32907	-5.69379	0.000984207
BANK1.BANK1_Q8NDB2_OID20594_v1_Inflammation.4:101711887-103995969	4	102965043	T	C	102043886	rs3113676	0.477818	0.0303319	0.984981	33657	15.753	0.00731914
BATF.BATF_Q16520_OID30896_v1_Neurology_II_2.14:74988812-77013335	14	76503005	C	T	76036662	rs535379438	-0.383986	0.0984883	0.00173742	33017	-3.8988	0.000460176
BAX.BAX_Q07812_OID20856_v1_Neurology.19:48458132-50465055	19	49471820	G	A	48968563	rs1042265	0.0672567	0.0126986	0.100494	32861	5.29639	0.00085292
BCAM.BCAM_P50895_OID21076_v1_Neurology.19:44312316-46324678	19	45316588	G	A	44813331	rs28399654	-0.654361	0.019982	0.0331879	33687	-32.7475	0.0308521
BCAN.BCAN_Q96GW7_OID20998_v1_Neurology.1:155611909-157629320	1	156615114	A	G	156645322	rs2365715	-0.231316	0.00783623	0.390314	33436	-29.5188	0.0253986
BCAT1.BCAT1_P54687_OID30312_v1_Cardiometabolic_II_2.12:23962958-26102035	12	24951488	G	T	24798554	rs11047639	0.28232	0.00819217	0.295239	33942	34.4622	0.0338074
BCAT2.BCAT2_O15382_OID30844_v1_Neurology_II_2.19:48298321-50314286	19	49391213	G	A	48887956	rs147344548	-0.59094	0.13985	0.000853722	32867	-4.22553	0.000542958
BCHE.BCHE_P06276_OID30717_v1_Inflammation_II_2.3:164490692-166555211	3	165481418	C	A	165763630	rs73165060	-0.584797	0.0089911	0.209542	33359	-65.0418	0.112543
BCL2.BCL2_P10415_OID31454_v1_Oncology_II_2.18:59790579-61987002	18	60795188	C	T	63127955	rs4987845	-0.0836381	0.0127266	0.0980051	33796	-6.57191	0.00127633
BCL2L1.BCL2L1_Q07817_OID31152_v1_Neurology_II_2.20:29252255-31311766	20	30246805	C	A	31659002	rs192991204	0.122416	0.0267368	0.0214621	33853	4.57856	0.000618859
BCL2L11.BCL2L11_O43521-2_OID20513_v1_Inflammation.2:110878491-112926022	2	112235342	A	G	111477765	rs186315353	0.12838	0.0360004	0.0141866	33657	3.56607	0.000377694
BCL2L15.BCL2L15_Q5TBC7_OID30498_v1_Inflammation_II_2.1:113419438-115430203	1	114428086	A	C	113885464	rs1230715	0.177155	0.00800455	0.673132	32981	22.1318	0.0146341
BCL7A.BCL7A_Q4VC05_OID31218_v1_Oncology_II_2.12:121459790-123499950	12	121675268	G	A	121237465	rs7136106	-0.053545	0.0113594	0.13477	32704	-4.71372	0.00067894
BCL7B.BCL7B_Q9BQE9_OID31421_v1_Oncology_II_2.7:71950686-73972020	7	72402763	A	G	72932225	rs541848901	-0.342905	0.0951998	0.00240534	33777	-3.60195	0.000383962
BCR.BCR_P11274_OID20558_v1_Inflammation.22:22522696-24660224	22	23485100	T	C	23142913	rs149005797	-0.540842	0.0663189	0.0042214	33657	-8.15517	0.00197212
BDNF.BDNF_P23560_OID30373_v1_Cardiometabolic_II_2.11:26676440-28743577	11	27777863	A	G	27756316	rs80238569	0.126056	0.0192213	0.0387674	33924	6.55814	0.00126621
BECN1.BECN1_Q14457_OID30220_v1_Cardiometabolic_II_2.17:39962150-41976300	17	40970264	C	T	42818246	rs138937709	-0.308863	0.0649198	0.00325344	33042	-4.75761	0.000684563
BGLAP.BGLAP_P02818_OID30389_v1_Cardiometabolic_II_2.1:155211975-157213108	1	156293105	G	GA	156323314	rs369453512	0.136389	0.00750495	0.554356	33924	18.1732	0.00964158
BHLHE40.BHLHE40_O14503_OID30873_v1_Neurology_II_2.3:4021122-6027008	3	5352085	G	A	5310400	rs181819463	-0.237218	0.0651756	0.00366661	32867	-3.63967	0.000402893
BHMT2.BHMT2_Q9H2M3_OID30051_v1_Cardiometabolic_II_2.5:77365590-79385892	5	79283293	A	T	79987470	rs72772243	0.0562991	0.0155689	0.0677563	32862	3.61613	0.000397759
BID.BID_P55957_OID20517_v1_Inflammation.22:17216904-19257431	22	18252442	G	A	17769676	rs183393610	-0.413183	0.0482554	0.00703579	33657	-8.56242	0.00217357
BIN2.BIN2_Q9UBW5_OID21067_v1_Neurology.12:50674822-52718452	12	51705168	C	CTTATTTA	51311384	rs149960700	-0.183737	0.0120587	0.107704	33687	-15.2369	0.00684459
BIRC2.BIRC2_Q13490_OID21217_v1_Oncology.11:101217945-103249401	11	102248406	A	G	102377675	rs61754131	-0.677292	0.0845995	0.00199046	32907	-8.00586	0.00194394
BLMH.BLMH_Q13867_OID20336_v1_Cardiometabolic.17:27575221-29618962	17	28576076	T	C	30249058	rs1050565	0.57895	0.00778994	0.331857	34090	74.3202	0.139435
BLNK.BLNK_Q8WV28_OID30541_v1_Inflammation_II_2.10:96948927-99031326	10	98005835	A	C	96246079	rs55769428	-0.149364	0.0201358	0.0380811	32981	-7.41783	0.00166558
BLOC1S2.BLOC1S2_Q6QNY1_OID30856_v1_Neurology_II_2.10:101033035-103046437	10	101331107	A	T	99571350	rs141879906	0.122083	0.0327583	0.0161827	32867	3.72678	0.0004224
BLOC1S3.BLOC1S3_Q6QNY0_OID31106_v1_Neurology_II_2.19:44682042-46685058	19	45629166	G	A	45125908	rs56089021	-0.0603121	0.0132674	0.086019	33853	-4.54589	0.000610064
BLVRB.BLVRB_P30043_OID21141_v1_Neurology.19:39953675-41971652	19	40964064	G	A	40458157	rs149698066	-1.46607	0.0524718	0.00597736	33687	-27.9402	0.0226488
BMP10.BMP10_O95393_OID30575_v1_Inflammation_II_2.2:68088041-70098529	2	69093413	G	A	68866281	rs34008398	-2.01935	0.0321256	0.0128062	33187	-62.858	0.10639
BMP4.BMP4_P12644_OID20994_v1_Neurology.14:53416454-55423609	14	53876614	C	T	53409896	rs10151043	-0.0534804	0.0100079	0.828006	33372	-5.34382	0.000854968
BMP6.BMP6_P22004_OID20111_v1_Cardiometabolic.6:6726332-8881961	6	7728162	C	CT	7727929	rs71542879	0.135165	0.00758702	0.467242	32979	17.8153	0.00953211
BMPER.BMPER_Q8N8U9_OID30615_v1_Inflammation_II_2.7:32944527-35196039	7	33783208	C	T	33743596	rs201897458	-0.323609	0.0142604	0.0781486	33187	-22.6928	0.01528
BNIP2.BNIP2_Q12982_OID30292_v1_Cardiometabolic_II_2.15:58951345-60981519	15	59627109	G	A	59334910	rs541259083	0.524976	0.144921	0.000797706	33942	3.6225	0.000386466
BNIP3L.BNIP3L_O60238_OID30525_v1_Inflammation_II_2.8:25240570-27270643	8	26256283	C	CAAAAT	26398767	rs201672609	0.0539027	0.0079364	0.637652	32981	6.79183	0.0013967
BOC.BOC_Q9BWV1_OID20116_v1_Cardiometabolic.3:111930404-114006306	3	112996218	G	A	113277371	rs3856718	0.207404	0.0100539	0.170808	33043	20.6292	0.0127153
BOLA1.BOLA1_Q9Y3E2_OID30837_v1_Neurology_II_2.1:148871121-150872348	1	149874606	G	A	149903054	rs72708157	-0.192324	0.0135773	0.0818024	32867	-14.1651	0.00606788
BOLA2.BOLA2_BOLA2B_Q9H3K6_OID30267_v1_Cardiometabolic_II_2.16:28464909-30466285	16	30361101	A	C	30349780	rs111894927	-0.382903	0.040504	0.0097274	33042	-9.45346	0.00269738
BOLA2B.BOLA2_BOLA2B_Q9H3K6_OID30267_v1_Cardiometabolic_II_2.16:29204253-31204987	16	30361101	A	C	30349780	rs111894927	-0.382903	0.040504	0.0097274	33042	-9.45346	0.00269738
BPIFA2.BPIFA2_Q96DR5_OID30279_v1_Cardiometabolic_II_2.20:30749576-32769218	20	31754236	T	A	33166430	rs6059134	-0.350236	0.0193388	0.0367094	31836	-18.1105	0.0101975
BPIFB1.BPIFB1_Q8TDL5_OID20308_v1_Cardiometabolic.20:30871020-32897677	20	31694448	T	C	33106642	rs2424963	-0.421503	0.00745807	0.582215	33525	-56.5164	0.0869874
BPIFB2.BPIFB2_Q8N4F0_OID30311_v1_Cardiometabolic_II_2.20:30595510-32611509	20	31582444	T	C	32994638	rs2377736	0.265266	0.00751973	0.402679	33877	35.276	0.0354313
BRAP.BRAP_Q7Z569_OID31506_v1_Oncology_II_2.12:111079950-113123760	12	111833788	G	A	111395984	rs10774624	-0.0407315	0.00750278	0.51339	33485	-5.42885	0.000879395
BRD1.BRD1_O95696_OID31259_v1_Oncology_II_2.22:49166926-51221521	22	50776094	GGT	G	50337665	22:50776094_GGT_G	0.0311849	0.00807206	0.388986	33335	3.86331	0.000447533
BRD2.BRD2_P25440_OID30826_v1_Neurology_II_2.6:31936371-33949282	6	32587165	T	G	32619388	rs9271377	-0.0434509	0.00804061	0.366108	32867	-5.40393	0.000887715
BRD3.BRD3_Q15059_OID30093_v1_Cardiometabolic_II_2.9:135895427-137933148	9	136696502	G	A	133831380	rs531483096	0.597483	0.143452	0.000960129	32862	4.16504	0.000527612
BRDT.BRDT_Q58F21_OID30179_v1_Cardiometabolic_II_2.1:91414928-93479985	1	92584595	G	A	92119038	rs35265609	-0.0618886	0.0154619	0.0682255	32862	-4.00265	0.000487293
BRK1.BRK1_Q8WUW1_OID20883_v1_Neurology.3:9157359-11168874	3	10140897	G	C	10099213	rs34092072	-0.220679	0.0624392	0.00432022	32922	-3.5343	0.000379277
BRME1.BRME1_Q0VDD7_OID30847_v1_Neurology_II_2.19:12993161-15016930	19	13908520	G	T	13797706	rs531594409	-0.322005	0.0936372	0.00206752	32867	-3.43886	0.000359677
BRSK2.BRSK2_Q8IWQ3_OID31042_v1_Neurology_II_2.11:411164-2483919	11	1413056	T	C	1391826	rs7395567	-0.606197	0.00861033	0.735097	33874	-70.4035	0.127648
BSG.BSG_P35613_OID20626_v1_Inflammation.19:0-1583493	19	586745	T	C	586745	rs56101188	0.241405	0.012834	0.0905369	33988	18.8098	0.0103026
BSND.BSND_Q8WZ55_OID31184_v1_Oncology_II_2.1:54464606-56482845	1	55788161	T	G	55322488	rs568408147	0.266143	0.0731354	0.00311094	32704	3.63904	0.00040476
BST1.BST1_Q10588_OID21051_v1_Neurology.4:14704688-16734410	4	15709192	G	A	15707569	rs2302465	-1.49156	0.0111856	0.130204	33962	-133.346	0.343644
BST2.BST2_Q10589_OID21029_v1_Neurology.19:16513748-18516439	19	17488793	T	C	17377984	rs8101243	-0.343639	0.0182846	0.956749	33962	-18.7939	0.0102931
BTC.BTC_P35070_OID21199_v1_Oncology.4:74669969-76719733	4	75719517	A	C	74794307	rs28549760	-0.597901	0.011327	0.132345	32907	-52.7855	0.0780624
BTD.BTD_P43251_OID30754_v1_Inflammation_II_2.3:14642859-16764023	3	15686693	G	C	15645186	rs13078881	-1.61833	0.0183925	0.0432858	33995	-87.9886	0.185495
BTLA.BTLA_Q7Z6A9_OID31237_v1_Oncology_II_2.3:111182813-113218319	3	112202274	C	T	112483427	rs141373505	0.263844	0.0633248	0.00464496	32704	4.16652	0.000530537
BTN1A1.BTN1A1_Q13410_OID31363_v1_Oncology_II_2.6:25500531-27510653	6	26461461	A	G	26461233	rs12211201	0.300216	0.012365	0.105827	33709	24.2795	0.0171872
BTN2A1.BTN2A1_Q7KYR7_OID20713_v1_Inflammation.6:25458183-27476850	6	26498758	G	T	26498530	rs72843784	0.472368	0.0116925	0.110486	33848	40.3992	0.0460004
BTN3A2.BTN3A2_P78410_OID20540_v1_Inflammation.6:25365426-27378548	6	26367654	G	C	26367426	rs9379857	-0.956358	0.010985	0.133553	33657	-87.0604	0.183806
BTNL10.BTNL10_A8MVZ5_OID31196_v1_Oncology_II_2.1:227695422-229701062	1	229555152	AAAGAGAG	A	229419405	rs753593421	-0.0349733	0.00813168	0.475376	32704	-4.30087	0.000565283
C10orf99.GPR15L_Q6UWK7_OID31511_v1_Oncology_II_2.10:84933557-86945050	10	85918938	T	G	84159182	rs4399275	0.220987	0.00757052	0.42143	33796	29.1905	0.0245925
C17orf49.BAP18_Q8IXM2_OID31150_v1_Neurology_II_2.17:5918101-7920839	17	6888605	G	A	6985286	rs8065014	-0.112333	0.0137575	0.0788245	33853	-8.16522	0.00196555
C19orf12.C19orf12_Q9NSK7_OID20804_v1_Neurology.19:29189793-31206696	19	30193654	T	C	29702747	rs146170087	-1.00085	0.122289	0.000956807	32922	-8.1843	0.00203046
C1orf116.SARG_Q9BW04_OID30331_v1_Cardiometabolic_II_2.1:206191867-208206101	1	207205404	T	G	207032059	rs74441312	0.263385	0.0282371	0.0185645	33808	9.32762	0.00256688
C1orf56.MENT_Q9BUN1_OID30595_v1_Inflammation_II_2.1:150020227-152023896	1	151020749	TAGTC	T	151048273	Affx-52346130	-2.23726	0.0783553	0.00180794	33187	-28.5528	0.0239766
C1QA.C1QA_P02745_OID20654_v1_Inflammation.1:21962956-23966171	1	22963050	G	A	22636557	rs12058824	-0.631245	0.0134846	0.0826331	33925	-46.8123	0.0606758
C1QBP.C1QBP_Q07021_OID31007_v1_Neurology_II_2.17:4336097-6342475	17	5508156	G	A	5604836	rs565948386	0.271996	0.0763407	0.00269606	33874	3.56292	0.000374614
C1QL2.C1QL2_Q7Z5L3_OID30515_v1_Inflammation_II_2.2:118913819-120916327	2	119918265	G	A	119160689	rs34475538	-0.278571	0.00901313	0.202466	32981	-30.9072	0.0281486
C1QTNF1.C1QTNF1_Q9BXJ1_OID20367_v1_Cardiometabolic.17:76019016-78045870	17	77018400	C	T	79022318	rs116539064	0.398118	0.0128129	0.0972553	33809	31.0717	0.0277631
C1QTNF5.C1QTNF5_Q9BXJ0_OID30618_v1_Inflammation_II_2.11:118209652-120217415	11	119208576	G	A	119337866	rs2509656	0.163496	0.0104547	0.143369	33187	15.6385	0.00731534
C1QTNF6.C1QTNF6_Q9BXI9_OID31049_v1_Neurology_II_2.22:36576206-38595463	22	37584323	A	AGGAGGGAGAGAGGAGGGGAT	37188283	rs535685845	-0.147411	0.0168609	0.0607557	33874	-8.74277	0.0022514
C1QTNF9.C1QTNF9_P0C862_OID30620_v1_Inflammation_II_2.13:23881304-25896669	13	24891017	C	A	24316879	rs1961993	1.15065	0.00961886	0.802689	33129	119.624	0.30165
C1R.C1R_P00736_OID30753_v1_Inflammation_II_2.12:6187523-8245041	12	7176204	G	A	7068900	rs10849546	-0.459319	0.0109827	0.135276	33995	-41.822	0.0489335
C1RL.C1RL_Q9NZP8_OID30721_v1_Inflammation_II_2.12:6247150-8261810	12	7254686	G	C	7102090	rs191448232	-2.15212	0.0344064	0.0121924	33933	-62.55	0.103381
C1S.C1S_P09871_OID30731_v1_Inflammation_II_2.12:6168022-8178336	12	7170336	G	A	7063032	rs12146727	-0.668054	0.0109743	0.135005	33995	-60.8744	0.0982924
C2CD2L.C2CD2L_O14523_OID20864_v1_Neurology.11:117977460-119989254	11	118964330	G	A	119093620	rs640603	-0.0560174	0.0081279	0.351749	32861	-6.89199	0.00144338
C2orf69.C2orf69_Q8N8R5_OID30883_v1_Neurology_II_2.2:199776016-201792996	2	200721555	T	C	199856832	rs17629007	0.253144	0.021779	0.0321955	33017	11.6233	0.00407519
C3.C3_P01024_OID30776_v1_Inflammation_II_2.19:5677715-7720661	19	6701609	G	T	6701598	rs11569466	-0.166592	0.0112209	0.136546	32230	-14.8466	0.00679255
C4BPB.C4BPB_P20851_OID21481_v1_Oncology.1:206262205-208273338	1	207285534	CAT	C	207112189	1:207285534_CAT_C	-0.310181	0.0142402	0.0673174	33822	-21.7821	0.013834
C5.C5_P01031_OID30744_v1_Inflammation_II_2.9:122714613-124837143	9	123881199	T	C	121118921	rs4837810	-0.142986	0.00765242	0.577163	33995	-18.6851	0.0101657
C6orf58.LEG1_Q6P5S2_OID30608_v1_Inflammation_II_2.6:126898319-128912965	6	127887795	A	G	127566650	rs1550942	-0.371879	0.00740865	0.506126	32060	-50.1952	0.0728628
C7.C7_P10643_OID30766_v1_Inflammation_II_2.5:39909599-41984745	5	40972211	A	G	40972109	rs74480769	-1.49753	0.0231062	0.0288812	33182	-64.8107	0.112364
C7orf50.C7orf50_Q9BRJ6_OID31095_v1_Neurology_II_2.7:17600-2177893	7	1037382	GC	G	997746	rs200169409	-0.948199	0.0227189	0.0284022	33853	-41.7361	0.0489369
C8B.C8B_P07358_OID30719_v1_Inflammation_II_2.1:56394880-58431688	1	57407484	C	T	56941811	rs626457	0.5192	0.0078661	0.329731	33995	66.0048	0.113597
C9.C9_P02748_OID30698_v1_Inflammation_II_2.5:38284242-40364597	5	39342214	G	T	39342112	rs34000044	-1.40474	0.097794	0.00145652	33985	-14.3643	0.00603464
C9orf40.C9orf40_Q8IXQ3_OID31489_v1_Oncology_II_2.9:76561499-78567828	9	77879639	T	C	75264723	rs7035192	0.0359292	0.00955496	0.181732	33796	3.76027	0.000418206
CA1.CA1_P00915_OID20409_v1_Cardiometabolic.8:85239837-87290342	8	86256210	C	A	85343981	rs12544332	-0.0887517	0.0074213	0.588965	32848	-11.9591	0.00433509
CA11.CA11_O75493_OID21195_v1_Oncology_2.19:48141203-50149444	19	49115918	CAA	C	48612661	19:49115918_CAA_C	0.0768303	0.00960926	0.202324	32907	7.99544	0.00193889
CA12.CA12_O43570_OID21344_v1_Oncology.15:62613577-64674045	15	63674171	T	C	63381972	rs12916532	-0.294043	0.00840932	0.274115	33533	-34.9663	0.0351783
CA13.CA13_Q8N1Q1_OID20225_v1_Cardiometabolic.8:85157687-87196302	8	86209408	C	T	85297179	rs56072918	-0.526215	0.0149007	0.0682589	33571	-35.3148	0.0358185
CA14.CA14_Q9ULX7_OID21401_v1_Oncology.1:149230169-151237478	1	150258838	C	G	150286426	rs1122967	0.173857	0.00718448	0.510339	33966	24.199	0.0169483
CA2.CA2_P00918_OID21149_v1_Neurology_2.8:85376236-87393722	8	86860127	A	G	85847898	rs2980370	0.101739	0.00723348	0.520706	33552	14.065	0.0058615
CA3.CA3_P07451_OID20271_v1_Cardiometabolic_2.8:85351088-87361269	8	86351051	G	C	85438822	rs2072696	-0.174144	0.00833989	0.243145	34024	-20.8809	0.0126526
CA4.CA4_P22748_OID20241_v1_Cardiometabolic_2.17:57227334-59256382	17	58234154	A	T	60156793	rs117154637	-0.825377	0.0204107	0.0349188	34090	-40.4384	0.0457734
CA5A.CA5A_P35218_OID20075_v1_Cardiometabolic_2.16:86915155-88970135	16	87927222	T	C	87893616	rs55870502	0.812228	0.0094418	0.192642	33043	86.0247	0.182979
CA6.CA6_P23280_OID21096_v1_Neurology_2.1:8005927-10035151	1	9034598	A	G	8974539	rs3765963	0.683173	0.0072583	0.411715	33561	94.123	0.208843
CA7.CA7_P43166_OID31265_v1_Oncology_II_2.16:65878317-67888050	16	66360645	C	T	66326742	rs533221913	-0.314168	0.0906386	0.00216066	33335	-3.46616	0.00036028
CA8.CA8_P35219_OID30482_v1_Inflammation_II_2.8:60097971-62193959	8	60430214	T	A	59517655	rs549671881	0.373381	0.0735545	0.00335067	32981	5.07625	0.000780698
CA9.CA9_Q16790_OID21417_v1_Oncology_2.9:34673925-36681156	9	35677780	C	A	35677783	rs183985235	-1.47867	0.0852962	0.00236584	33966	-17.3357	0.00877027
CABP2.CABP2_Q9NPB3_OID30916_v1_Neurology_II_2.11:66286383-68290917	11	67528871	G	T	67761400	rs10791936	-0.185168	0.0440139	0.00866479	33017	-4.20703	0.000535774
CACNA1C.CACNA1C_Q13936_OID30840_v1_Neurology_II_2.12:1162153-3807116	12	2350620	G	A	2241454	rs882193	-0.0332376	0.00810767	0.616928	32867	-4.09953	0.000511076
CACNA1H.CACNA1H_O95180_OID30064_v1_Cardiometabolic_II_2.16:203106-2271768	16	1009702	C	T	959702	rs184182280	-0.49564	0.124401	0.00122525	32862	-3.98421	0.000482816
CACNB1.CACNB1_Q02641_OID30820_v1_Neurology_II_2.17:36329706-38353922	17	37258945	G	A	39102692	rs74720131	0.174236	0.0453272	0.00799235	32867	3.84396	0.000449369
CACNB3.CACNB3_P54284_OID31039_v1_Neurology_II_2.12:48208263-50222724	12	49190992	T	C	48797209	rs7975385	0.119068	0.00886065	0.233276	33874	13.4378	0.00530253
CACYBP.CACYBP_Q9HB71_OID30649_v1_Inflammation_II_2.1:173968571-175981163	1	174664461	TCTGA	T	174695323	1:174664461_TCTGA_T	-0.17444	0.0122101	0.108058	33126	-14.2865	0.00612374
CADPS.CADPS_Q9ULU8_OID30915_v1_Neurology_II_2.3:61384023-63861091	3	61966407	A	C	61980733	rs576036696	-0.667419	0.146519	0.000771903	33017	-4.55517	0.000628057
CALB1.CALB1_P05937_OID21306_v1_Oncology_2.8:90070836-92095107	8	91123583	A	G	90111355	rs143241372	0.6549	0.0400882	0.00927652	33533	16.3365	0.0078959
CALB2.CALB2_P22676_OID20801_v1_Neurology_2.16:70392626-72424336	16	71153772	G	A	71119869	rs1476089	-0.0693794	0.00841981	0.287668	32922	-8.24002	0.00205814
CALCA.CALCA_P01258_OID20983_v1_Neurology_2.11:13988214-15993897	11	14930225	TTCTAAG	T	14908679	rs782744846	-0.102325	0.00619623	0.45259	33375	-16.5141	0.008105
CALCB.CALCB_P10092_OID31100_v1_Neurology_II_2.11:14095139-16100183	11	15126744	G	T	15105198	rs4757282	-0.126775	0.00883048	0.759872	33853	-14.3565	0.00605153
CALCOCO1.CALCOCO1_Q9P1Z2_OID21387_v1_Oncology_2.12:53102301-55121236	12	54126732	T	G	53732948	rs17102261	0.138691	0.0103195	0.150203	33837	13.4397	0.00530976
CALCOCO2.CALCOCO2_Q13137_OID30249_v1_Cardiometabolic_II_2.17:45908397-47942607	17	46908228	G	A	48830866	rs606911	0.0754112	0.0101917	0.158831	33042	7.39928	0.00165422
CALY.CALY_Q9NYX4_OID30144_v1_Cardiometabolic_II_2.10:134137576-136150400	10	134539818	C	CG	132726314	rs551691691	0.560611	0.140956	0.000961518	32862	3.97721	0.00048112
CAMKK1.CAMKK1_Q8N5S9_OID21182_v1_Oncology_2.17:2763609-4796347	17	3793472	C	T	3890178	rs753513	-0.296959	0.00842648	0.286672	32907	-35.2412	0.0363683
CAMLG.CAMLG_P49069_OID30952_v1_Neurology_II_2.5:133074238-135087847	5	134969891	C	T	135634201	rs76564241	0.488688	0.121927	0.00129992	33017	4.00804	0.000486312
CAMSAP1.CAMSAP1_Q5T5Y3_OID31070_v1_Neurology_II_2.9:137700333-139799392	9	138134238	C	T	135242392	rs113763813	-0.134363	0.0324731	0.0150053	33874	-4.13767	0.000505157
CANT1.CANT1_Q8WVQ1_OID20181_v1_Cardiometabolic_2.17:75987798-78005846	17	76995205	T	C	78999123	rs17739056	-0.215409	0.011736	0.1156	33693	-18.3546	0.00989981
CAPG.CAPG_P40121_OID21431_v1_Oncology_2.2:84621876-86641139	2	85622059	T	C	85394936	rs6886	-0.871962	0.00790727	0.667355	33390	-110.273	0.266963
CAPN3.CAPN3_P20807_OID31384_v1_Oncology_II_2.15:41651699-43704515	15	42480579	T	C	42188381	rs117170491	-0.158507	0.0286437	0.0182329	33777	-5.53375	0.000905783
CAPS.CAPS_Q13938_OID31126_v1_Neurology_II_2.19:4914265-6916222	19	5915300	C	A	5915289	rs147363394	-2.20213	0.0959885	0.00138836	33853	-22.9416	0.0153091
CARHSP1.CARHSP1_Q9Y2V2_OID20859_v1_Neurology_2.16:7946799-9962863	16	8903589	G	T	8809732	rs12597479	-0.0776729	0.00740213	0.525945	32922	-10.4933	0.00333341
CASC3.CASC3_O15234_OID30921_v1_Neurology_II_2.17:37296790-39328424	17	38955188	C	T	40798936	rs547672470	0.440123	0.140568	0.00102553	33017	3.13103	0.000296831
CASP1.CASP1_P29466_OID20854_v1_Neurology_2.11:103896170-105905871	11	104913186	A	AG	105042459	rs71303262	-0.0658899	0.00994911	0.173145	32922	-6.62269	0.00133047
CASP10.CASP10_Q92851_OID20893_v1_Neurology_2.2:201047864-203094129	2	202074528	A	G	201209805	rs7576306	0.182126	0.00761951	0.494425	32922	23.9026	0.0170581
CASP2.CASP2_P42575_OID20555_v1_Inflammation_2.7:141985444-144004789	7	142972105	A	AAC	143275012	rs374463185	0.0341864	0.00798226	0.372952	33657	4.2828	0.000544682
CASP3.CASP3_P42574_OID20305_v1_Cardiometabolic_2.4:184548850-186570601	4	185570467	A	C	184649313	rs62339863	-0.127988	0.00849513	0.260733	34090	-15.066	0.00661438
CASP4.CASP4_P49662_OID31276_v1_Oncology_II_2.11:103813593-105839301	11	105392103	T	A	105521376	rs190594567	0.309613	0.0787913	0.0025395	33335	3.92953	0.000462999
CASP7.CASP7_P55210_OID31135_v1_Neurology_II_2.10:114438953-116490668	10	115485285	T	C	113725526	rs141266925	-1.15139	0.0695118	0.00293918	33853	-16.564	0.00803943
CASP8.CASP8_Q14790_OID21414_v1_Oncology_2.2:201098166-203152434	2	202151140	T	G	201286417	rs34841024	0.310055	0.0107477	0.136282	33848	28.8485	0.0239974
CASP9.CASP9_P55211_OID30530_v1_Inflammation_II_2.1:14817896-16851285	1	15866416	A	G	15539921	rs12024833	-0.0814396	0.0076792	0.524827	32981	-10.6052	0.00339858
CASQ2.CASQ2_O14958_OID30063_v1_Cardiometabolic_II_2.1:115242642-117311335	1	116234505	A	G	115691884	rs6700610	0.0295709	0.00800369	0.602658	32862	3.69466	0.000415216
CAT.CAT_P04040_OID30712_v1_Inflammation_II_2.11:33460481-35493607	11	34469295	T	C	34447748	rs2284368	-0.18379	0.00862939	0.220608	33453	-21.2981	0.0133782
CBLIF.CBLIF_P27352_OID20179_v1_Cardiometabolic_2.11:58596746-60612972	11	59603696	A	G	59836223	rs543471514	-0.940253	0.0640451	0.00368276	33628	-14.6811	0.00636857
CBLN1.CBLN1_P23435_OID30851_v1_Neurology_II_2.16:48311828-50315749	16	49012147	G	A	48978236	rs143359673	0.310224	0.0699418	0.00394712	32867	4.43546	0.000598215
CBLN4.CBLN4_Q9NTU7_OID21386_v1_Oncology_2.20:53572413-55580575	20	54290016	G	A	55714960	rs12624596	0.187899	0.00830958	0.286347	33966	22.6123	0.0148306
CBS.CBS_P35520_OID30200_v1_Cardiometabolic_II_2.21:43473301-45496983	21	44478393	G	A	43058283	rs6586281	0.155739	0.00996041	0.17596	33042	15.6358	0.00734467
CBX2.CBX2_Q14781_OID30177_v1_Cardiometabolic_II_2.17:76751947-78761782	17	78370670	C	T	80396870	rs548333936	-0.453918	0.113517	0.00133326	32862	-3.99868	0.000486326
CC2D1A.CC2D1A_Q6P1N0_OID20958_v1_Neurology_2.19:13017014-15041692	19	14024269	C	T	13913456	rs61740117	-0.325128	0.0319127	0.0135184	33436	-10.188	0.00309472
CCAR2.CCAR2_Q8N163_OID31077_v1_Neurology_II_2.8:21462270-23479027	8	22822297	TTTTA	T	22964784	8:22822297_TTTTA_T	-0.0314293	0.00828481	0.413187	33853	-3.79361	0.000424935
CCDC134.CCDC134_Q9H6E4_OID31413_v1_Oncology_II_2.22:41196683-43228168	22	42280064	T	TG	41884060	rs78290111	-0.0602198	0.00797034	0.357334	33777	-7.55549	0.00168722
CCDC28A.CCDC28A_Q8IWP9_OID30973_v1_Neurology_II_2.6:138094906-140114456	6	138320690	C	A	137999553	rs767821899	-0.587097	0.146078	0.000909296	33017	-4.01907	0.00048899
CCDC50.CCDC50_Q8IVM0_OID31001_v1_Neurology_II_2.3:190047183-192116448	3	191087740	A	T	191369951	rs35380043	-0.419415	0.0176004	0.0481582	33874	-23.8299	0.0164876
CCDC80.CCDC80_Q76M96_OID20226_v1_Cardiometabolic_2.3:111315644-113359990	3	112362188	A	G	112643341	rs6772337	-0.0698784	0.00711606	0.623862	33693	-9.81982	0.00285382
CCER2.CCER2_I3L3R5_OID30221_v1_Cardiometabolic_II_2.19:38399620-40402826	19	39402296	G	T	38911656	rs190921775	-0.917059	0.0527288	0.00499507	33042	-17.392	0.00907141
CCL11.CCL11_P51671_OID20668_v1_Inflammation_2.17:31612761-33615353	17	32515534	G	A	34188515	rs140905292	-0.120636	0.00854339	0.224055	34049	-14.1204	0.00582175
CCL13.CCL13_Q99616_OID20655_v1_Inflammation_2.17:31683499-33685629	17	32682616	T	C	34355597	rs3136674	-0.462266	0.0162166	0.0537475	33980	-28.5057	0.0233549
CCL14.CCL14_Q16627_OID20401_v1_Cardiometabolic_2.17:33310324-35313765	17	34312337	T	C	35985301	rs9903158	-1.01344	0.0166932	0.0526911	33541	-60.7098	0.0990063
CCL15.CCL15_Q16663_OID20328_v1_Cardiometabolic_2.17:33324618-35328592	17	34328646	CAGGGCAG	C	36001607	17:34328646_CAGGGCAG_C	-1.57929	0.0139811	0.925527	34090	-112.959	0.272354
CCL16.CCL16_O15467_OID20334_v1_Cardiometabolic_2.17:33303535-35308533	17	34307457	T	C	35980421	rs112689088	-1.33189	0.0123315	0.0960346	34090	-108.007	0.254954
CCL17.CCL17_Q92583_OID20745_v1_Inflammation_2.16:56438679-58449975	16	57442968	G	A	57409056	rs9302690	0.381022	0.0133624	0.0810135	33586	28.5145	0.0236366
CCL18.CCL18_P55774_OID20395_v1_Cardiometabolic_2.17:33391632-35399392	17	34391617	A	G	36064257	rs2015086	0.705587	0.01088	0.132815	33226	64.8517	0.112358
CCL19.CCL19_Q99731_OID21030_v1_Neurology_2.9:33689567-35691273	9	34707814	C	T	34707817	rs10972202	0.105214	0.0112366	0.122694	33962	9.36351	0.00257492
CCL2.CCL2_P13500_OID21004_v1_Neurology_2.17:31582304-33584222	17	32533423	T	A	34206404	rs12601658	-0.0678942	0.00843879	0.228723	33372	-8.04549	0.00193589
CCL20.CCL20_P78556_OID20671_v1_Inflammation_2.2:227678558-229682272	2	228648323	G	A	227783607	rs1395338	0.0934663	0.00762913	0.60053	34049	12.2512	0.0043888
CCL21.CCL21_O00585_OID20686_v1_Inflammation_2.9:33709002-35710133	9	34723035	C	A	34723038	rs10814138	-0.103174	0.00794442	0.317122	33848	-12.987	0.0049582
CCL22.CCL22_O00626_OID20765_v1_Inflammation_2.16:56392695-58400101	16	57394393	T	C	57360481	rs41398344	-0.824293	0.0379714	0.00984098	33330	-21.7083	0.0139417
CCL23.CCL23_P55773_OID20693_v1_Inflammation_2.17:33340098-35345009	17	34326215	A	C	35999179	rs712048	0.56876	0.0110814	0.869024	33848	51.3256	0.0722082
CCL24.CCL24_O00175_OID20772_v1_Inflammation_2.7:74440143-76452690	7	75460393	A	G	75831075	rs2024050	-1.37479	0.0122301	0.895231	33784	-112.41	0.272212
CCL25.CCL25_O15444_OID20674_v1_Inflammation_2.19:7117225-9127534	19	8121360	A	G	8056476	rs2032887	0.770243	0.00856954	0.236916	34049	89.8815	0.191767
CCL26.CCL26_Q9Y258_OID20546_v1_Inflammation_2.7:74398842-76420915	7	75401263	C	T	75771945	rs41463245	-1.01414	0.0392916	0.00891345	33657	-25.8106	0.0194093
CCL27.CCL27_Q9Y4X3_OID20121_v1_Cardiometabolic_2.9:33661887-35662654	9	34649442	A	G	34649445	rs2070074	-0.327598	0.0121713	0.0969934	33693	-26.9156	0.0210489
CCL28.CCL28_Q9NRJ3_OID20569_v1_Inflammation_2.5:42376747-44412493	5	43560161	G	GTT	43560059	rs200708155	-0.0567241	0.00733228	0.500635	33528	-7.73622	0.00178187
CCL3.CCL3_P10147_OID20610_v1_Inflammation_2.17:33415602-35417489	17	34410091	A	C	36082734	rs1634486	0.419583	0.0086964	0.22394	33657	48.2479	0.06469
CCL4.CCL4_P13236_OID20695_v1_Inflammation_2.17:33431220-35433007	17	34477386	C	T	36150004	rs1015673	-0.314287	0.00829789	0.424895	33719	-37.8755	0.0408083
CCL5.CCL5_P13501_OID20412_v1_Cardiometabolic_2.17:33198495-35207364	17	34207780	C	T	35880776	rs2107538	-0.220346	0.0096716	0.180238	33809	-22.7828	0.0151204
CCL7.CCL7_P80098_OID20523_v1_Inflammation_2.17:31597240-33599261	17	32517996	T	A	34190977	rs6505397	0.10544	0.00731824	0.422893	33657	14.4078	0.00612988
CCL8.CCL8_P80075_OID21466_v1_Oncology_2.17:31646454-33648421	17	32647831	A	C	34320812	rs1133763	-1.07389	0.0102931	0.154166	33908	-104.331	0.243006
CCN1.CCN1_O00622_OID21368_v1_Oncology_2.1:85046444-87049633	1	86062336	G	T	85596653	rs4949896	-0.118465	0.00834572	0.261999	33467	-14.1947	0.00598451
CCN2.CCN2_P29279_OID20709_v1_Inflammation_2.6:131269316-133272512	6	132292781	C	G	131971641	rs7767139	-0.355477	0.00917678	0.216047	33654	-38.7366	0.0426836
CCN3.CCN3_P48745_OID20299_v1_Cardiometabolic_2.8:119428686-121436674	8	120429024	G	A	119416784	rs2279112	-0.273837	0.00805297	0.258706	34029	-34.0045	0.0328633
CCN4.CCN4_O95388_OID21444_v1_Oncology_2.8:133203282-135243933	8	134204458	A	G	133192215	rs12156037	-0.438788	0.00782431	0.353644	33966	-56.0801	0.0847452
CCN5.CCN5_O76076_OID21068_v1_Neurology_2.20:42343502-44356452	20	43312507	GTAACC	G	44683866	20:43312507_GTAACC_G	0.199885	0.00699586	0.58331	33687	28.5719	0.0236601
CCND2.CCND2_P30279_OID31316_v1_Oncology_II_2.12:3382928-5414519	12	4384844	T	G	4275678	rs76895963	0.145882	0.0295901	0.0207338	33335	4.93009	0.000728607
CCNE1.CCNE1_P24864_OID30456_v1_Inflammation_II_2.19:29302898-31315219	19	31169648	A	C	30678741	rs71335788	0.0651622	0.0173609	0.942741	32981	3.75339	0.00042697
CCS.CCS_O14618_OID20973_v1_Neurology_2.11:65360656-67373490	11	66362997	A	G	66595526	rs498045	0.481208	0.00739018	0.526005	33436	65.1145	0.112536
CCT5.CCT5_P48643_OID21200_v1_Oncology_2.5:9250033-11266524	5	10105578	C	A	10105466	rs150197182	0.356348	0.0811555	0.00250514	32907	4.39093	0.000585558
CD101.CD101_Q93033_OID31480_v1_Oncology_II_2.1:116544382-118579174	1	117544331	A	C	117001709	rs12130298	-1.27797	0.0144045	0.0752012	33796	-88.7202	0.188908
CD109.CD109_Q6YHK3_OID21108_v1_Neurology_2.6:73405926-75538037	6	74504729	T	C	73795006	rs17760906	0.858296	0.0077721	0.35256	33687	110.433	0.265798
CD14.CD14_P08571_OID20378_v1_Cardiometabolic_2.5:139011317-141013286	5	140016847	G	A	140637262	rs5744441	-0.321281	0.00885394	0.233134	32861	-36.2868	0.038526
CD160.CD160_O95971_OID20647_v1_Inflammation_2.1:144695798-146715586	1	145716763	G	A	145718303	rs9728526	-0.394481	0.00753567	0.439556	34049	-52.3485	0.074488
CD163.CD163_Q86VB7_OID20360_v1_Cardiometabolic_2.12:6623407-8656373	12	7769776	G	A	7617180	rs11054859	-0.185809	0.0117002	0.102692	33809	-15.8808	0.00740435
CD164.CD164_Q04900_OID21080_v1_Neurology_2.6:108687717-110703670	6	109757893	C	G	109436690	rs12213313	-0.149478	0.00800394	0.329912	33687	-18.6756	0.0102473
CD164L2.CD164L2_Q6UWJ8_OID30922_v1_Neurology_II_2.1:26705666-28709823	1	27709858	G	T	27383368	rs734725	0.792298	0.0138758	0.0861948	33017	57.0993	0.0898723
CD177.CD177_Q8N6Q3_OID21119_v1_Neurology_2.19:42857838-44867324	19	43900697	T	C	43396545	rs78530667	-0.739589	0.0117209	0.128349	33628	-63.1	0.105867
CD1C.CD1C_P29017_OID21483_v1_Oncology_2.1:157259713-159264564	1	158262619	G	T	158292829	rs115248892	-1.62449	0.0693301	0.00266099	33822	-23.4312	0.0159734
CD2.CD2_P06729_OID30097_v1_Cardiometabolic_II_2.1:116297052-118311851	1	117297327	C	G	116754705	rs142374557	0.228503	0.0368457	0.0110462	32862	6.20162	0.00116898
CD200.CD200_P41217_OID20603_v1_Inflammation_2.3:111051420-113081659	3	112069765	C	A	112350918	rs2399420	0.273824	0.0123598	0.902539	33657	22.1544	0.0143733
CD200R1.CD200R1_Q8TD46_OID20595_v1_Inflammation_2.3:111640052-113693950	3	112642122	C	T	112923275	rs16860233	1.82541	0.0196941	0.0389159	33520	92.6882	0.20401
CD207.CD207_Q9UJ71_OID21298_v1_Oncology_2.2:70057342-72062946	2	71060936	G	C	70833805	rs17718987	0.473255	0.00806696	0.325106	32917	58.6658	0.0946591
CD209.CD209_Q9NNX6_OID20262_v1_Cardiometabolic_2.19:6804879-8812420	19	7772173	G	C	7707287	rs4804774	-0.413514	0.00754895	0.23677	33825	-54.7777	0.0814812
CD22.CD22_P20273_OID20637_v1_Inflammation_2.19:34820090-36838264	19	35800662	G	T	35309759	rs10411704	-0.294694	0.00868705	0.785544	34049	-33.9234	0.0326932
CD226.CD226_Q15762_OID30556_v1_Inflammation_II_2.18:66520510-68624035	18	67526725	T	A	69859489	rs13381239	-0.263971	0.00764902	0.471689	32981	-34.5104	0.0348523
CD244.CD244_Q9BZW8_OID20628_v1_Inflammation_2.1:159799950-161832677	1	160811374	C	G	160841584	rs115868021	-2.16388	0.0492614	0.00569767	34049	-43.9265	0.0536302
CD248.CD248_Q9HCU0_OID30394_v1_Cardiometabolic_II_2.11:65081965-67084515	11	66082215	C	G	66314744	rs182547559	-0.763466	0.0559784	0.0044272	33924	-13.6386	0.00545326
CD27.CD27_P26842_OID21527_v1_Oncology_2.12:5554121-7560879	12	6554628	G	A	6445462	rs25680	0.293625	0.00864012	0.23946	33822	33.9839	0.0330191
CD274.CD274_Q9NZQ7_OID20966_v1_Neurology_2.9:4450542-6470554	9	5453260	A	G	5453260	rs822340	0.340584	0.00860382	0.745065	33436	39.5852	0.0447673
CD276.CD276_Q5ZPR3_OID20680_v1_Inflammation_2.15:72976724-75006855	15	73996359	G	A	73704018	rs2291014	-1.3369	0.0124345	0.0981001	33649	-107.515	0.255694
CD28.CD28_P10747_OID21265_v1_Oncology_2.2:203571362-205603635	2	204649338	G	C	203784615	rs13406632	-0.260668	0.0100966	0.167567	32907	-25.8174	0.0198531
CD2AP.CD2AP_Q9Y5K6_OID20177_v1_Cardiometabolic_2.6:46445525-48594999	6	47595155	A	T	47627419	rs1385742	-0.285552	0.00771142	0.644572	33693	-37.0298	0.0391055
CD300A.CD300A_Q9UGN4_OID30576_v1_Inflammation_II_2.17:71462512-73480937	17	72459919	G	A	74463780	rs62087202	-0.62258	0.0167105	0.0485431	33187	-37.2568	0.0401466
CD300C.CD300C_Q08708_OID21010_v1_Neurology_2.17:71537212-73542254	17	72539474	C	T	74543335	rs58440339	0.681898	0.0125267	0.092371	33962	54.4356	0.0802495
CD300E.CD300E_Q496F6_OID21418_v1_Oncology_2.17:71606024-73619877	17	72576391	T	C	74580252	rs1719465	-0.361265	0.00780962	0.687139	33840	-46.259	0.0594747
CD300LF.CD300LF_Q8TDQ1_OID21469_v1_Oncology_2.17:71690456-73709062	17	72700943	A	G	74704804	rs35489971	1.29528	0.00956697	0.812327	33966	135.391	0.350513
CD300LG.CD300LG_Q6UXG3_OID21130_v1_Neurology_2.17:40924544-42941007	17	41926126	C	T	43848758	rs72836561	-1.07199	0.0202519	0.0317927	33687	-52.9328	0.0767873
CD302.CD302_Q8IX05_OID21328_v1_Oncology_2.2:159625139-161654719	2	160654524	G	T	159798013	rs2556106	-0.419387	0.0107109	0.872712	33533	-39.1552	0.043721
CD33.CD33_P20138_OID21472_v1_Oncology_2.19:50728336-52743271	19	51728641	A	G	51225385	rs2455069	1.17717	0.00771475	0.427178	33822	152.587	0.40772
CD34.CD34_P28906_OID21025_v1_Neurology_2.1:207054317-209084470	1	208057800	C	T	207884455	rs6671850	0.12253	0.0150618	0.0639804	33901	8.13515	0.00194837
CD36.CD36_P16671_OID30485_v1_Inflammation_II_2.7:79231523-81308590	7	80218961	C	T	80589645	rs6961069	0.273148	0.00765071	0.403097	32981	35.7023	0.0372101
CD38.CD38_P28907_OID21316_v1_Oncology_2.4:14779951-16854855	4	15780453	C	G	15778830	rs6449182	-0.42277	0.0074061	0.223951	33533	-57.084	0.0885688
CD3D.CD3D_P04234_OID30827_v1_Neurology_II_2.11:117209669-119213420	11	117565349	T	C	117694634	rs570088414	-0.611486	0.156093	0.000818493	32867	-3.91745	0.000466706
CD3E.CD3E_P07766_OID31302_v1_Oncology_II_2.11:117175445-119186888	11	117839844	C	T	117969129	rs4601822	-0.187209	0.0524326	0.994199	33335	-3.57047	0.000382282
CD3G.CD3G_P09693_OID30448_v1_Inflammation_II_2.11:117215059-119225876	11	118410314	A	G	118539599	rs117064202	-0.233889	0.0515681	0.00645988	32981	-4.53554	0.000623337
CD4.CD4_P01730_OID20584_v1_Inflammation_2.12:5898694-7929965	12	6896546	A	G	6787380	rs73053728	-0.359292	0.0080763	0.302319	33592	-44.4872	0.0556382
CD40.CD40_P25942_OID20724_v1_Inflammation_2.20:43746953-45758497	20	44747947	T	G	46119308	rs4810485	0.424289	0.00872004	0.751814	33655	48.6568	0.0657223
CD46.CD46_P15529_OID20380_v1_Cardiometabolic_2.1:206925383-208968861	1	207924066	G	A	207750721	rs1970530	-0.0889131	0.00765588	0.594732	33420	-11.6137	0.00401963
CD48.CD48_P09326_OID20692_v1_Inflammation_2.1:159648536-161681612	1	160654758	C	G	160684968	rs2295615	-0.932929	0.010882	0.13718	33784	-85.7314	0.178682
CD5.CD5_P06127_OID21449_v1_Oncology_2.11:59861435-61895324	11	60793651	C	G	61026179	rs4939490	-0.136162	0.00751943	0.391368	33908	-18.108	0.00957768
CD55.CD55_P08174_OID20377_v1_Cardiometabolic_2.1:206495023-208534311	1	207435783	T	C	207262438	rs1583090	-0.486996	0.0090773	0.223081	32408	-53.6499	0.0815701
CD58.CD58_P19256_OID20716_v1_Inflammation_2.1:116057156-118113648	1	117090493	C	T	116547871	rs10801908	-0.257695	0.0112915	0.12022	33586	-22.822	0.015271
CD59.CD59_P13987_OID20339_v1_Cardiometabolic_2.11:32724556-34758025	11	33743679	T	G	33722133	rs704701	-0.245528	0.00760095	0.320835	32390	-32.3023	0.0312094
CD5L.CD5L_O43866_OID30775_v1_Inflammation_II_2.1:156796858-158811598	1	157804648	G	A	157834858	rs2765501	0.199657	0.00759591	0.401454	33799	26.2848	0.0200317
CD6.CD6_P30203_OID20649_v1_Inflammation_2.11:59739152-61787849	11	60776209	C	T	61008737	rs11230563	-0.809763	0.00770377	0.347714	33988	-105.113	0.245326
CD63.CD63_P08962_OID20988_v1_Neurology_2.12:55119107-57123457	12	56191879	C	G	55798095	rs187372065	-0.717184	0.0753197	0.00289062	33372	-9.52186	0.00270946
CD69.CD69_Q07108_OID20206_v1_Cardiometabolic_2.12:8905082-10913497	12	9919832	A	G	9767236	rs12819552	-0.0554819	0.00767925	0.421933	33502	-7.22491	0.00155567
CD7.CD7_P09564_OID30543_v1_Inflammation_II_2.17:79272749-81275484	17	80272491	C	T	82314615	rs3176831	-1.13182	0.018946	0.0428114	32913	-59.7393	0.0978236
CD70.CD70_P32970_OID20599_v1_Inflammation_2.19:5581659-7591161	19	6611336	G	C	6611325	rs7254538	0.750452	0.00726434	0.543022	33657	103.306	0.240749
CD72.CD72_P21854_OID30641_v1_Inflammation_II_2.9:34609979-36618410	9	35615896	C	G	35615899	rs869487	-0.166377	0.00908428	0.219874	33187	-18.3148	0.0100062
CD74.CD74_P04233_OID21040_v1_Neurology_2.5:148781202-150792473	5	149793650	G	A	150414087	rs79078220	-0.0870348	0.0111797	0.110344	33962	-7.78507	0.00178139
CD79B.CD79B_P40259_OID20635_v1_Inflammation_2.17:61006100-63009691	17	62006007	C	T	63928647	rs12946669	-0.163364	0.00742789	0.394182	34049	-21.9933	0.0140072
CD80.CD80_P33681_OID30291_v1_Cardiometabolic_II_2.3:118243140-120278461	3	119286521	A	T	119567674	rs56078908	0.60458	0.0117337	0.106045	33942	51.5251	0.0725428
CD82.CD82_P27701_OID31256_v1_Oncology_II_2.11:43587213-45641908	11	45531879	C	T	45510329	rs570964262	0.250911	0.0634668	0.0042902	33335	3.95342	0.000468643
CD83.CD83_Q01151_OID20565_v1_Inflammation_2.6:13117487-15137149	6	14105897	G	A	14105666	rs12526086	0.199606	0.00881486	0.22253	33657	22.6443	0.0150063
CD84.CD84_Q9UIB8_OID20607_v1_Inflammation_2.1:159510888-161549286	1	160553644	A	G	160583854	rs11265440	-0.205606	0.0136191	0.917992	33657	-15.0969	0.00672618
CD86.CD86_P42081_OID31500_v1_Oncology_II_2.3:120774209-122839983	3	121817928	G	T	122099081	rs192337168	-1.36868	0.0741862	0.00254844	33796	-18.4493	0.00997103
CD8A.CD8A_P01732_OID21018_v1_Neurology_2.2:86011728-88035519	2	87016506	A	G	86789383	rs3020726	0.362018	0.0099016	0.160963	33962	36.5616	0.0378696
CD93.CD93_Q9NPY3_OID20397_v1_Cardiometabolic_2.20:22059997-24066961	20	23099869	C	A	23119232	rs1338945	0.0388694	0.00803033	0.657396	32487	4.84032	0.000720653
CDA.CDA_P32320_OID30345_v1_Cardiometabolic_II_2.1:19915590-21945396	1	20915701	A	C	20589208	rs2072671	-0.489364	0.00769761	0.343533	33873	-63.5735	0.106597
CDAN1.CDAN1_Q8IWY9_OID31076_v1_Neurology_II_2.15:42015742-44029326	15	43822828	G	A	43530630	rs689931	0.0456414	0.011263	0.868475	33853	4.05233	0.000484844
CDC123.CDC123_O75794_OID31242_v1_Oncology_II_2.10:11238187-13292588	10	12159854	C	T	12117855	rs560732738	0.0304031	0.00836175	0.494726	32704	3.63597	0.000404078
CDC25A.CDC25A_P30304_OID31189_v1_Oncology_II_2.3:47198636-49229907	3	47853876	G	A	47812386	rs541137205	0.482084	0.149348	0.00078901	32704	3.22792	0.000318499
CDC26.CDC26_Q8NHZ8_OID31508_v1_Oncology_II_2.9:115029272-117037852	9	116468053	C	T	113705773	rs75260470	-0.0583339	0.0153404	0.0649495	33728	-3.80263	0.000428541
CDC27.CDC27_P30260_OID21238_v1_Oncology_2.17:44195069-46266661	17	45296616	A	G	47219250	rs79702286	0.136035	0.0125701	0.101789	32907	10.8221	0.00354644
CDC37.CDC37_Q16543_OID21470_v1_Oncology_2.19:9501809-11514218	19	10537092	C	T	10426416	rs7249459	0.0373189	0.00809682	0.315559	33822	4.60908	0.000627707
CDC42BPB.CDC42BPB_Q9Y5S2_OID31485_v1_Oncology_II_2.14:102398717-104523886	14	103170854	C	T	102704517	rs181466038	0.400935	0.119435	0.0010812	33796	3.35693	0.00033333
CDCP1.CDCP1_Q9H5V8_OID20940_v1_Neurology_2.3:44123769-46187870	3	45187785	C	G	45146293	rs2276862	-0.302893	0.00869495	0.171792	33436	-34.8355	0.0350225
CDH1.CDH1_P12830_OID20353_v1_Cardiometabolic_2.16:67771195-69869440	16	68837496	A	G	68803593	rs2011779	-0.0474596	0.00742155	0.387224	32416	-6.39484	0.00125995
CDH15.CDH15_P55291_OID21005_v1_Neurology_2.16:88238156-90261900	16	89199108	G	A	89132700	rs11646135	0.437742	0.00928825	0.141512	33901	47.1286	0.0614887
CDH17.CDH17_Q12864_OID20134_v1_Cardiometabolic_2.8:94139390-96229506	8	95203825	AC	A	94191597	rs763526069	-0.274325	0.00676204	0.474234	33693	-40.5684	0.0465719
CDH2.CDH2_P19022_OID20170_v1_Cardiometabolic_2.18:24530930-26757094	18	25690927	G	A	28110963	rs12454164	-0.101206	0.00745171	0.310984	33693	-13.5816	0.0054449
CDH22.CDH22_Q9UJ99_OID31332_v1_Oncology_II_2.20:43802378-45937137	20	45578033	C	G	46949394	rs188768384	-0.243158	0.0636743	0.00455752	33335	-3.81878	0.000437279
CDH23.CDH23_Q9H251_OID31074_v1_Neurology_II_2.10:72156677-74575704	10	73472882	C	T	71713125	rs2166631	-0.167542	0.00933285	0.214057	33853	-17.9519	0.0094299
CDH3.CDH3_P22223_OID21008_v1_Neurology_2.16:67679213-69734195	16	68719119	T	C	68685216	rs138190335	0.736063	0.0589439	0.00391614	33962	12.4875	0.00457056
CDH4.CDH4_P55283_OID30875_v1_Neurology_II_2.20:58827317-61515673	20	59653657	G	A	61078601	rs142658687	0.577765	0.147251	0.000965015	32867	3.92367	0.00046819
CDH5.CDH5_P33151_OID20243_v1_Cardiometabolic_2.16:65400594-67438687	16	66432381	T	C	66398478	rs16956504	0.308351	0.0111324	0.1044	34090	27.6985	0.02201
CDH6.CDH6_P55285_OID20157_v1_Cardiometabolic_2.5:30193793-32329253	5	30839451	G	A	30839344	rs4626350	0.510324	0.00753871	0.555131	33693	67.6938	0.119723
CDHR1.CDHR1_Q96JP9_OID20808_v1_Neurology_2.10:84954293-86979377	10	85954220	C	T	84194464	rs7916271	0.22561	0.0077243	0.499095	32922	29.2078	0.0252582
CDHR2.CDHR2_Q9BYE9_OID21282_v1_Oncology_2.5:174969512-177022975	5	175942948	C	T	176515947	rs2963680	-0.101995	0.006414	0.502087	33533	-15.9019	0.00748453
CDHR5.CDHR5_Q9HBB8_OID20193_v1_Cardiometabolic_2.11:0-1624955	11	620927	A	C	620927	rs12360820	0.690378	0.00995286	0.828755	33693	69.3648	0.124959
CDK1.CDK1_P06493_OID31164_v1_Oncology_II_2.10:61538089-63554610	10	62487064	A	T	60727306	rs61854549	-0.272512	0.069022	0.00341304	32704	-3.94819	0.000476418
CDK5RAP3.CDK5RAP3_Q96JB5_OID30985_v1_Neurology_II_2.17:45047894-47059147	17	45967427	GT	G	47890061	17:45967427_GT_G	-0.0851167	0.0189764	0.0418816	33874	-4.4854	0.000593578
CDKN1A.CDKN1A_P38936_OID21319_v1_Oncology_2.6:35644240-37655109	6	36650565	G	C	36682788	rs3176345	-0.267767	0.0151597	0.0647067	33533	-17.6631	0.00921804
CDKN2D.CDKN2D_P55273_OID21295_v1_Oncology_2.19:9677136-11679655	19	10389149	G	A	10278473	rs5030394	-0.296912	0.0520021	0.00529329	33533	-5.70962	0.000971224
CDNF.CDNF_Q49AH0_OID21318_v1_Oncology_2.10:13861244-15880036	10	14862082	C	G	14820083	rs61738953	-1.12945	0.0213057	0.0348155	33533	-53.0116	0.0773248
CDON.CDON_Q4KMG0_OID20754_v1_Inflammation_2.11:124826716-126933187	11	126002683	G	A	126132788	rs607980	-0.181058	0.0125689	0.905108	33715	-14.4052	0.0061172
CEACAM1.CEACAM1_P13688_OID21528_v1_Oncology_2.19:42011458-44032633	19	43002369	C	G	42498217	rs10416089	-0.482528	0.0134478	0.0850585	33822	-35.8816	0.0366706
CEACAM16.CEACAM16_Q2WEN9_OID31495_v1_Oncology_II_2.19:44202421-46213990	19	45209443	G	C	44706173	rs17715069	-0.335255	0.00766408	0.381494	33796	-43.7437	0.0535854
CEACAM18.CEACAM18_A8MTB9_OID31251_v1_Oncology_II_2.19:50981793-52994555	19	51333293	A	C	50830037	rs545571047	0.451137	0.114143	0.00117834	33335	3.95238	0.000468397
CEACAM19.CEACAM19_Q7Z692_OID31443_v1_Oncology_II_2.19:44169128-46187627	19	45175069	G	C	44671797	rs62119322	0.623089	0.0220035	0.0293929	33796	28.3177	0.0231775
CEACAM20.CEACAM20_Q6UY09_OID31308_v1_Oncology_II_2.19:44010211-46033698	19	45021210	G	A	44517149	rs10414398	-0.283467	0.0140009	0.079751	33335	-20.2463	0.0121474
CEACAM21.CEACAM21_Q3KPI0_OID20548_v1_Inflammation_2.19:41055886-43093197	19	42077599	A	AGAATC	41571242	rs140838345	-1.26705	0.00922965	0.777142	33657	-137.28	0.35895
CEACAM3.CEACAM3_P40198_OID21245_v1_Oncology_2.19:41300519-43315592	19	42593137	T	C	42088985	rs139504468	-0.0961693	0.0255628	0.0261658	32907	-3.76208	0.000429913
CEACAM5.CEACAM5_P06731_OID21171_v1_Oncology_2.19:41212545-43234353	19	42231159	G	A	41727239	rs9621	0.963008	0.0186498	0.0426262	32480	51.6364	0.0758633
CEACAM6.CEACAM6_P40199_OID30362_v1_Cardiometabolic_II_2.19:41259438-43276116	19	42263143	A	G	41759235	rs12459454	-0.120252	0.00809709	0.29177	33924	-14.8513	0.00645959
CEACAM8.CEACAM8_P31997_OID20102_v1_Cardiometabolic_2.19:42084395-44099076	19	42263143	A	G	41759235	rs12459454	-0.130572	0.00804995	0.292134	33043	-16.2202	0.00789933
CEBPA.CEBPA_P49715_OID30458_v1_Inflammation_II_2.19:32790840-34793440	19	32979852	G	A	32488946	rs73038223	0.192995	0.0454337	0.00796235	32981	4.24784	0.000546808
CEBPB.CEBPB_P17676_OID20052_v1_Cardiometabolic_2.20:47807120-49809227	20	48956954	A	G	50340417	rs4811031	-0.0508616	0.00784822	0.347986	33043	-6.48065	0.00126942
CELA2A.CELA2A_P08217_OID30411_v1_Cardiometabolic_II_2.1:14783227-16798586	1	15798603	T	G	15472108	rs188524036	-0.534602	0.0352581	0.0115736	33924	-15.1625	0.00673136
CELA3A.CELA3A_P09093_OID20298_v1_Cardiometabolic_2.1:21328150-23339035	1	22313371	G	A	21986878	rs34262568	0.237276	0.00861166	0.230959	34026	27.5529	0.0218243
CELSR2.CELSR2_Q9HCU4_OID30593_v1_Inflammation_II_2.1:108792161-110818373	1	109817590	G	T	109274968	rs12740374	0.46018	0.0090776	0.22099	33187	50.694	0.071871
CEMIP2.CEMIP2_Q9UHN6_OID30499_v1_Inflammation_II_2.9:73298282-75383429	9	74346987	T	G	71732071	rs191912523	0.25381	0.0140673	0.0833358	32981	18.0426	0.00977387
CEND1.CEND1_Q8N111_OID30821_v1_Neurology_II_2.11:0-1790090	11	1515112	G	A	1493882	rs188286585	0.196629	0.0433671	0.00835802	32867	4.53406	0.00062509
CENPF.CENPF_P49454_OID31329_v1_Oncology_II_2.1:213776538-215837914	1	214795521	T	C	214622178	rs140399039	-1.09611	0.122373	0.00105905	33335	-8.95712	0.002401
CENPJ.CENPJ_Q9HC77_OID31314_v1_Oncology_II_2.13:24456417-26496999	13	25372977	A	T	24798839	rs7991614	-0.0299786	0.00773222	0.569027	33335	-3.8771	0.000450732
CEP112.CEP112_Q8N8E3_OID30115_v1_Cardiometabolic_II_2.17:62631655-65188251	17	63934200	A	C	65938082	rs12938334	-0.229079	0.00789455	0.432721	32862	-29.0174	0.0249824
CEP152.CEP152_O94986_OID31249_v1_Oncology_II_2.15:48030135-50103266	15	49082509	C	T	48790312	rs77379665	0.156936	0.0216604	0.0332987	32704	7.2453	0.00160256
CEP164.CEP164_Q9UPV0_OID20441_v1_Inflammation_2.11:116192494-118283982	11	116376584	G	T	116505867	rs77368797	-0.092936	0.0245005	0.0260851	33084	-3.79323	0.000434722
CEP170.CEP170_Q5SW79_OID30240_v1_Cardiometabolic_II_2.1:242287730-244418583	1	243374815	T	G	243211513	rs12072595	0.069952	0.00787435	0.360129	33042	8.88353	0.0023827
CEP20.CEP20_Q96NB1_OID21209_v1_Oncology_2.16:14959576-16982460	16	15965897	C	T	15872040	rs74009487	-0.216287	0.0166506	0.0563859	32907	-12.9897	0.00510143
CEP290.CEP290_O15078_OID31287_v1_Oncology_II_2.12:87442793-89535865	12	89048477	A	G	88654700	rs146431399	-0.225662	0.0691316	0.00313025	33335	-3.26424	0.000319539
CEP350.CEP350_Q5VT06_OID31247_v1_Oncology_II_2.1:178923945-181084010	1	180186534	G	A	180217399	rs4652486	0.0558895	0.0149978	0.0736634	32704	3.72651	0.000424444
CEP43.CEP43_O95684_OID20084_v1_Cardiometabolic_2.6:166412885-168466206	6	167442115	C	T	167028627	rs2237276	0.0652832	0.0075844	0.454698	32852	8.60756	0.0022502
CEP85.CEP85_Q6P2H3_OID21241_v1_Oncology_2.1:25560691-27605299	1	26637218	TAAA	T	26310727	rs751511889	0.13154	0.0134966	0.9094	32907	9.74616	0.00287824
CERT1.CERT_Q9Y5P4_OID20857_v1_Neurology_2.5:73664311-75807806	5	74682813	T	C	75386988	rs10942737	0.100668	0.0139091	0.0819824	32922	7.23756	0.00158858
CES1.CES1_P23141_OID20244_v1_Cardiometabolic_2.16:54836763-56867008	16	55849073	T	G	55815161	rs143168962	-1.15153	0.0161829	0.0565026	33780	-71.1572	0.130353
CES2.CES2_O00748_OID21366_v1_Oncology_2.16:65968374-67978999	16	66971964	G	A	66938061	rs140461033	-1.05004	0.061802	0.00357856	33533	-16.9904	0.00853516
CES3.CES3_Q6UWW8_OID21340_v1_Oncology_2.16:65995169-68009052	16	66997756	T	C	66963853	rs71647892	-0.854256	0.0332745	0.012689	33533	-25.673	0.0192765
CETN3.CETN3_O15182_OID31525_v1_Oncology_II_2.5:88688074-90705573	5	89703641	C	G	90407824	rs4873	-0.173267	0.00846441	0.276571	33796	-20.4701	0.0122468
CFC1.CFC1_P0CG37_OID21261_v1_Oncology_2.2:130349738-132357148	2	130526679	G	T	129769106	rs754184586	0.55566	0.13875	0.000828007	32907	4.00476	0.000487138
CFD.CFD_P00746_OID30738_v1_Inflammation_II_2.19:0-1863641	19	859368	G	T	859368	rs71335276	-0.185468	0.00913845	0.227163	33995	-20.2953	0.0119715
CFH.CFH_P08603_OID30790_v1_Inflammation_II_2.1:195621173-197716634	1	196705015	C	A	196735885	rs731557	0.421186	0.00968701	0.193965	31982	43.4795	0.0558112
CFHR2.CFHR2_P36980_OID30720_v1_Inflammation_II_2.1:195912868-197928752	1	196920148	C	T	196951018	rs4085749	-1.03731	0.00907274	0.227112	33730	-114.333	0.279303
CFHR4.CFHR4_Q92496_OID30758_v1_Inflammation_II_2.1:195857182-197887763	1	196905205	T	C	196936075	rs4915363	-0.793439	0.00898803	0.236372	33935	-88.2773	0.186755
CFHR5.CFHR5_Q9BXR6_OID30716_v1_Inflammation_II_2.1:195946686-197978808	1	196303889	T	C	196334759	rs72732234	-1.58898	0.0295918	0.0172671	33541	-53.6966	0.0791594
CFI.CFI_P05156_OID30772_v1_Inflammation_II_2.4:109652138-111723155	4	110659067	T	C	109737911	rs10033900	0.216076	0.00737671	0.516267	33995	29.2916	0.0246177
CGA.CGA_P01215_OID21069_v1_Neurology_2.6:86795216-88804824	6	87805592	C	T	87095874	rs2031365	0.0380282	0.0060166	0.282367	33687	6.32055	0.00118449
CGB3.CGB3_CGB5_CGB8_P0DN86_OID30671_v1_Inflammation_II_2.19:48526126-50527590	19	49504260	A	C	49001003	rs7252920	-0.0613247	0.00704969	0.485616	33985	-8.69892	0.00222166
CGB5.CGB3_CGB5_CGB8_P0DN86_OID30671_v1_Inflammation_II_2.19:48547105-50548568	19	49504260	A	C	49001003	rs7252920	-0.0613247	0.00704969	0.485616	33985	-8.69892	0.00222166
CGB8.CGB3_CGB5_CGB8_P0DN86_OID30671_v1_Inflammation_II_2.19:48550895-50552368	19	49504260	A	C	49001003	rs7252920	-0.0613247	0.00704969	0.485616	33985	-8.69892	0.00222166
CGN.CGN_Q9P2M7_OID30894_v1_Neurology_II_2.1:150483863-152511168	1	151779809	G	A	151807333	rs144075644	-0.184807	0.0497895	0.0066554	33017	-3.71177	0.000417102
CGREF1.CGREF1_Q99674_OID20152_v1_Cardiometabolic_2.2:26322221-28341996	2	27324751	G	T	27101883	rs2384572	-0.56091	0.00763461	0.625161	33693	-73.4694	0.138083
CHAC2.CHAC2_Q8WUX2_OID21230_v1_Oncology_2.2:52994920-55002333	2	53978813	A	G	53751676	rs78694551	-0.149236	0.00851316	0.269597	32907	-17.53	0.0092521
CHAD.CHAD_O15335_OID30660_v1_Inflammation_II_2.17:47541857-49546241	17	48542714	G	T	50465353	rs144030994	-1.62959	0.0475407	0.00592099	33187	-34.2778	0.0341938
CHCHD10.CHCHD10_Q8WYQ3_OID31116_v1_Neurology_II_2.22:23108021-25110159	22	24166789	G	A	23824602	rs34284791	-0.118256	0.0112612	0.106556	33853	-10.5012	0.00324689
CHCHD6.CHCHD6_Q9BRQ6_OID31426_v1_Oncology_II_2.3:125423083-127679263	3	126408304	T	C	126689461	rs9863101	-0.305642	0.00990836	0.172707	33777	-30.8469	0.0273991
CHEK2.CHEK2_O96017_OID20054_v1_Cardiometabolic_2.22:28083731-30137822	22	29817644	C	T	29421655	rs150370048	0.0517523	0.0163927	0.0611888	33043	3.15703	0.000301542
CHGA.CHGA_P10645_OID30403_v1_Cardiometabolic_II_2.14:92389495-94401630	14	93399101	C	T	92932756	rs729940	-0.245571	0.0101481	0.157108	33924	-24.1987	0.0169686
CHGB.CHGB_P05060_OID21038_v1_Neurology_2.20:4892156-6905999	20	5903894	A	G	5923248	rs236153	-0.610953	0.0076408	0.372145	33837	-79.9593	0.158921
CHI3L1.CHI3L1_P36222_OID20399_v1_Cardiometabolic_2.1:202148059-204155832	1	203155882	G	C	203186754	rs4950928	0.671982	0.00903308	0.792657	32849	74.3912	0.14418
CHIT1.CHIT1_Q13231_OID20312_v1_Cardiometabolic_2.1:202185207-204198801	1	203184766	T	C	203215638	rs872583	-1.09207	0.00902372	0.203021	33767	-121.022	0.302527
CHL1.CHL1_O00533_OID20366_v1_Cardiometabolic_2.3:0-1451100	3	259525	T	A	217842	rs931679	0.536467	0.0133718	0.0870393	33809	40.1193	0.0454439
CHMP1A.CHMP1A_Q9HD42_OID20930_v1_Neurology_2.16:88710843-90724116	16	89712889	C	T	89646481	rs460879	-0.0950999	0.00769624	0.427056	33436	-12.3567	0.0045458
CHMP6.CHMP6_Q96FZ7_OID30327_v1_Cardiometabolic_II_2.17:77965641-79973933	17	78970499	C	T	80996699	rs56239087	0.202837	0.00990465	0.172029	33942	20.479	0.0122052
CHP1.CHP1_Q99653_OID30869_v1_Neurology_II_2.15:40523466-42574085	15	40599058	G	A	40306857	rs8043348	0.192323	0.0499532	0.00641885	32867	3.85006	0.000450796
CHRDL2.CHRDL2_Q6WN34_OID20223_v1_Cardiometabolic_2.11:73407474-75442471	11	74432187	G	A	74721142	rs574672574	-0.66723	0.0184776	0.0411933	33693	-36.1102	0.0372589
CHRM1.CHRM1_P11229_OID30930_v1_Neurology_II_2.11:61676151-63688835	11	62666429	G	T	62898957	rs762001697	-0.532205	0.146503	0.000788779	33017	-3.63272	0.000399534
CIAPIN1.CIAPIN1_Q6FI81_OID21501_v1_Oncology_2.16:56462099-58481297	16	57507777	T	TC	57473865	rs11458669	0.056182	0.00750626	0.527643	33822	7.48469	0.0016536
CILP.CILP_O75339_OID30399_v1_Cardiometabolic_II_2.15:64487098-66503811	15	65496475	T	G	65204137	rs2585035	-0.291579	0.0075404	0.633078	33924	-38.6689	0.0422167
CINP.CINP_Q9BW66_OID31328_v1_Oncology_II_2.14:101814619-103829227	14	103539413	C	T	103073076	rs116922283	0.0867706	0.0201391	0.0406426	33335	4.30856	0.000556574
CIRBP.CIRBP_Q14011_OID31503_v1_Oncology_II_2.19:269331-2274879	19	1287624	G	A	1287625	rs745729871	0.487216	0.1358	0.000964632	33796	3.58775	0.000380726
CIT.CIT_O14578_OID30970_v1_Neurology_II_2.12:119123596-121315124	12	120247144	T	C	119809340	rs17527306	-0.203512	0.0288511	0.0172041	33017	-7.05387	0.00150475
CKAP4.CKAP4_Q07065_OID20617_v1_Inflammation_2.12:105631659-107641798	12	106649988	G	A	106256210	rs2704895	0.223303	0.00870419	0.221934	33861	25.6547	0.0190666
CKB.CKB_P12277_OID30400_v1_Cardiometabolic_II_2.14:102986004-104989167	14	104384035	G	A	103917698	rs7149412	0.026668	0.00770873	0.359226	33924	3.45945	0.000352659
CKMT1A.CKMT1A_CKMT1B_P12532_OID20721_v1_Inflammation_2.15:42984984-44991420	15	43834864	G	T	43542666	rs690604	-0.291008	0.0144199	0.0808903	33526	-20.181	0.0120022
CKMT1B.CKMT1A_CKMT1B_P12532_OID20721_v1_Inflammation_2.15:42885055-44891604	15	43834864	G	T	43542666	rs690604	-0.291008	0.0144199	0.0808903	33526	-20.181	0.0120022
CLASP1.CLASP1_Q7Z460_OID31192_v1_Oncology_II_2.2:121095352-123407038	2	121697168	T	C	120939592	rs6541749	0.160821	0.0398444	0.989963	32704	4.03623	0.00049789
CLC.CLC_Q05315_OID20126_v1_Cardiometabolic_2.19:39221895-41228669	19	40226530	C	G	39735890	rs143121234	-1.35723	0.0906447	0.00194893	33693	-14.9731	0.00661001
CLEC10A.CLEC10A_Q8IUN9_OID20928_v1_Neurology_2.17:5977856-7983570	17	6981397	A	G	7078078	rs90951	0.544455	0.00790221	0.333129	33436	68.8991	0.124324
CLEC11A.CLEC11A_Q9Y240_OID21112_v1_Neurology_2.19:50226621-52228965	19	51226507	G	A	50723250	rs141369989	0.820278	0.0226868	0.0285219	33626	36.1566	0.0374228
CLEC12A.CLEC12A_Q5QGZ9_OID30552_v1_Inflammation_II_2.12:9103867-11138194	12	10117783	T	C	9965184	rs12230629	0.493869	0.00873557	0.266959	32981	56.5354	0.0883498
CLEC14A.CLEC14A_Q86T13_OID21090_v1_Neurology_2.14:37723205-39725298	14	38972370	C	A	38503166	rs10151239	0.084058	0.00730156	0.403523	33687	11.5123	0.00391885
CLEC1A.CLEC1A_Q8NC01_OID20099_v1_Cardiometabolic_2.12:9222153-11251584	12	10230460	C	T	10077861	rs7961483	-0.316654	0.00751234	0.619965	33043	-42.1512	0.0510263
CLEC1B.CLEC1B_Q9P126_OID21061_v1_Neurology_2.12:9145674-11154498	12	10148703	G	A	9996104	rs659928	0.167157	0.0086174	0.253937	33962	19.3976	0.0109577
CLEC2L.CLEC2L_P0C7M8_OID30884_v1_Neurology_II_2.7:138208431-140229731	7	139018481	C	CA	139333735	rs566305643	0.109399	0.0238023	0.0321216	33017	4.59615	0.000639401
CLEC3B.CLEC3B_P05452_OID30756_v1_Inflammation_II_2.3:44067795-46077563	3	45057108	A	T	45015616	rs13065490	0.237963	0.00838984	0.269137	33196	28.3632	0.0236606
CLEC4A.CLEC4A_Q9UMR7_OID20573_v1_Inflammation_2.12:7276213-9291203	12	8278195	G	A	8125599	rs117213717	-2.00629	0.0315394	0.0140684	33657	-63.6122	0.107324
CLEC4C.CLEC4C_Q8WTT0_OID20547_v1_Inflammation_2.12:6881979-8902137	12	7900184	C	T	7747588	rs10845821	0.852036	0.00759768	0.405434	33657	112.144	0.272019
CLEC4D.CLEC4D_Q8WXI8_OID20609_v1_Inflammation_2.12:7666099-9674962	12	8688999	A	C	8536403	rs4242896	0.530953	0.00757011	0.571826	33657	70.1381	0.127522
CLEC4G.CLEC4G_Q6UXB4_OID20590_v1_Inflammation_2.19:6793843-8796996	19	7799452	C	T	7734566	rs76560987	0.374421	0.0142879	0.0709042	33657	26.2055	0.0199957
CLEC4M.CLEC4M_Q9H2X3_OID30405_v1_Cardiometabolic_II_2.19:6828129-8834491	19	7772173	G	C	7707287	rs4804774	-0.364179	0.00750199	0.236973	33865	-48.5443	0.0650594
CLEC5A.CLEC5A_Q9NY25_OID20165_v1_Cardiometabolic_2.7:140627157-142646774	7	141661450	A	C	141961650	rs6962383	0.285861	0.00791678	0.297121	33564	36.1082	0.0373928
CLEC6A.CLEC6A_Q6EIG7_OID21228_v1_Oncology_2.12:7608558-9630926	12	8606523	C	A	8453927	rs11045427	-0.642838	0.00926504	0.215046	32907	-69.3832	0.127622
CLGN.CLGN_O14967_OID30957_v1_Neurology_II_2.4:140309607-142348802	4	141348748	G	T	140427594	rs6852397	1.17516	0.0131993	0.0936501	33017	89.032	0.1936
CLIC5.CLIC5_Q9NZA1_OID30890_v1_Neurology_II_2.6:44866188-47097556	6	46046859	A	G	46079122	rs2022423	-0.120676	0.00804824	0.358559	33017	-14.9941	0.00676325
CLINT1.CLINT1_Q14677_OID31182_v1_Oncology_II_2.5:156212755-158286153	5	156488714	C	CAA	157061703	rs35095256	-0.0298842	0.00806193	0.612522	32704	-3.70683	0.000419974
CLIP2.CLIP2_Q9UDT6_OID20559_v1_Inflammation_2.7:72703737-74820265	7	73696488	C	T	74282158	rs117471007	0.249947	0.0154491	0.0629494	33657	16.1787	0.00771702
CLMP.CLMP_Q9H6B4_OID21419_v1_Oncology_2.11:121940580-124065956	11	123063062	C	G	123192354	rs73017877	0.33554	0.00700818	0.552394	33966	47.8783	0.0632223
CLNS1A.CLNS1A_P54105_OID30929_v1_Neurology_II_2.11:76325575-78348839	11	76912160	G	C	77201115	rs541311415	0.558077	0.136747	0.000841916	33017	4.08109	0.000504192
CLPP.CLPP_Q16740_OID20910_v1_Neurology_2.19:5361542-7370253	19	6394643	C	T	6394632	rs73565804	0.142721	0.0290313	0.0176741	33375	4.91611	0.000723614
CLPS.CLPS_P04118_OID21156_v1_Neurology_2.6:34762759-36765100	6	35753227	T	C	35785450	rs2766588	0.549906	0.0079223	0.607419	33620	69.4124	0.125347
CLSPN.CLSPN_Q9HAW4_OID20831_v1_Neurology_2.1:35185814-37235579	1	36274624	C	T	35809023	rs72659684	-0.0710019	0.0160192	0.0620895	32861	-4.4323	0.000597473
CLSTN1.CLSTN1_O94985_OID20874_v1_Neurology_2.1:8788984-10884584	1	9565028	T	C	9504969	rs191437774	-0.160391	0.0358138	0.0135567	32922	-4.47847	0.000608847
CLSTN2.CLSTN2_Q9H4D0_OID20664_v1_Inflammation_2.3:138654027-141296239	3	140167490	T	A	140448648	rs41265459	2.28294	0.0459328	0.00668155	34049	49.7017	0.0676427
CLSTN3.CLSTN3_Q9BQT9_OID31092_v1_Neurology_II_2.12:6282967-8311541	12	7284301	C	T	7131705	rs2167285	-0.468058	0.00753099	0.566331	33853	-62.1509	0.102417
CLTA.CLTA_P09496_OID20118_v1_Cardiometabolic_2.9:35190918-37212056	9	36724976	C	T	36724979	rs78553138	0.0673797	0.0137802	0.0832862	33043	4.8896	0.000723025
CLU.CLU_P10909_OID30732_v1_Inflammation_II_2.8:26454434-28472217	8	27566514	C	T	27708997	rs553014	0.094191	0.00751843	0.512897	33995	12.528	0.00459567
CLUL1.CLUL1_Q15846_OID20198_v1_Cardiometabolic_2.18:0-1650182	18	591690	G	C	591690	rs12957470	0.613679	0.00811193	0.286379	33626	75.6514	0.145445
CMC1.CMC1_Q7Z7K0_OID30360_v1_Cardiometabolic_II_2.3:27283110-29366633	3	28283101	G	A	28241610	rs370517451	-0.31394	0.0336111	0.0145748	33942	-9.34037	0.00256375
CMIP.CMIP_Q8IY22_OID31406_v1_Oncology_II_2.16:80478413-82745367	16	82330935	C	G	82297330	rs181069679	-0.208269	0.050102	0.0071438	33777	-4.1569	0.000511324
CNDP1.CNDP1_Q96KN2_OID20347_v1_Cardiometabolic_2.18:71201735-73254448	18	72209543	G	A	74542308	rs17817077	0.294253	0.00760046	0.393086	33809	38.7152	0.0424513
CNGB3.CNGB3_Q9NQW8_OID30805_v1_Neurology_II_2.8:86586407-88755862	8	87905830	C	A	86893602	rs72663125	0.0938526	0.0270986	0.0214712	32867	3.46337	0.000364821
CNP.CNP_P09543_OID30285_v1_Cardiometabolic_II_2.17:39118813-41129758	17	40102154	CA	C	41945900	17:40102154_CA_C	0.0855108	0.00843667	0.726114	32975	10.1356	0.00310573
CNPY2.CNPY2_Q9Y2B0_OID20069_v1_Cardiometabolic_2.12:55703628-57710130	12	56391874	G	A	55998090	rs77312240	0.172308	0.0434915	0.00954266	33043	3.96188	0.000474806
CNPY4.CNPY4_Q8N129_OID21317_v1_Oncology_2.7:98717257-100723131	7	99745585	T	G	100147962	rs144305120	-0.335065	0.0148172	0.0706001	33533	-22.6132	0.0150204
CNST.CNST_Q6PJW8_OID20127_v1_Cardiometabolic_2.1:245729758-247831897	1	246754956	G	A	246591654	rs142551939	-0.361172	0.0912691	0.00195259	33693	-3.95722	0.000464557
CNTF.CNTF_P26441_OID30807_v1_Neurology_II_2.11:57390138-59393206	11	59088956	A	C	59321483	rs770662525	0.447778	0.122492	0.00126748	32867	3.65557	0.000406418
CNTN1.CNTN1_Q12860_OID20307_v1_Cardiometabolic_2.12:40086241-42466217	12	41045385	C	A	40651583	rs11177604	0.19899	0.0070555	0.383452	34090	28.2035	0.0228015
CNTN2.CNTN2_Q02246_OID21426_v1_Oncology_2.1:204012077-206047417	1	205012198	T	G	205043070	rs2071533	-1.17527	0.0108446	0.866011	33966	-108.374	0.256938
CNTN3.CNTN3_Q9P232_OID21092_v1_Neurology_2.3:73311719-75663810	3	74607020	A	G	74557869	rs4677414	-0.511985	0.0136916	0.929147	33687	-37.3941	0.0398548
CNTN4.CNTN4_Q8IWV2_OID21117_v1_Neurology_2.3:1140550-4099643	3	3098041	G	C	3056357	rs163352	-0.31554	0.00950592	0.814869	33687	-33.1941	0.0316724
CNTN5.CNTN5_O94779_OID21006_v1_Neurology_2.11:97891679-101229616	11	99089041	G	A	99218310	rs898776	-0.79179	0.013161	0.92216	33837	-60.1618	0.0966308
CNTNAP2.CNTNAP2_Q9UHC6_OID20556_v1_Inflammation_2.7:144813893-149118090	7	145366002	A	G	145668909	rs7810370	-0.554276	0.00807364	0.714423	33657	-68.6526	0.122834
CNTNAP4.CNTNAP4_Q9C0A0_OID30911_v1_Neurology_II_2.16:75311299-77594654	16	76429633	GT	G	76395736	16:76429633_GT_G	0.0485314	0.00781631	0.461983	33017	6.20899	0.00116627
COCH.COCH_O43405_OID30305_v1_Cardiometabolic_II_2.14:30343765-32359824	14	31343494	G	A	30874288	rs28400019	0.510216	0.0120629	0.115	33942	42.2963	0.0500679
COL15A1.COL15A1_P39059_OID30396_v1_Cardiometabolic_II_2.9:100706189-102833069	9	101763477	T	C	99001195	rs10819566	0.189483	0.00764437	0.364679	33924	24.7873	0.0177891
COL18A1.COL18A1_P39060_OID20332_v1_Cardiometabolic_2.21:45825080-47933634	21	46897214	C	T	45477300	rs9976834	-0.197366	0.00939622	0.183894	33769	-21.0048	0.0128968
COL1A1.COL1A1_P02452_OID20335_v1_Cardiometabolic_2.17:47261462-49278992	17	48263206	T	C	50185845	rs147266928	1.42463	0.110843	0.00123978	34090	12.8527	0.00482238
COL24A1.COL24A1_Q17RW2_OID31464_v1_Oncology_II_2.1:85194916-87622667	1	86616339	T	C	86150656	rs11161756	-0.257368	0.013112	0.0921833	33796	-19.6284	0.0112715
COL28A1.COL28A1_Q2UY09_OID30969_v1_Neurology_II_2.7:6397506-8575504	7	7542265	G	A	7502634	rs7810134	0.904856	0.00905484	0.232024	33017	99.9306	0.232219
COL2A1.COL2A1_P02458_OID30286_v1_Cardiometabolic_II_2.12:47366750-49398259	12	48417537	A	G	48023754	rs10875723	-0.744027	0.00781796	0.383089	33042	-95.1689	0.215138
COL3A1.COL3A1_P02461_OID30379_v1_Cardiometabolic_II_2.2:188839099-190877472	2	189857452	A	G	188992726	rs540608250	1.33549	0.0787145	0.00277037	33924	16.9663	0.00841386
COL4A1.COL4A1_P02462_OID20208_v1_Cardiometabolic_2.13:109801310-111959504	13	110819457	A	G	110167110	rs652572	0.184238	0.00780284	0.660583	33693	23.6117	0.0162774
COL4A4.COL4A4_P53420_OID31333_v1_Oncology_II_2.2:226867430-229028921	2	227997825	C	T	227133109	rs7574850	0.0309091	0.00771083	0.473814	33274	4.00853	0.000482676
COL5A1.COL5A1_P20908_OID30587_v1_Inflammation_II_2.9:136533649-138736689	9	137533634	C	G	134641788	rs12002679	0.236004	0.0085354	0.281517	33187	27.65	0.0225181
COL6A3.COL6A3_P12111_OID20292_v1_Cardiometabolic_2.2:237232661-239322807	2	238232752	C	A	237324109	rs1050785	0.091672	0.00761966	0.600759	34090	12.031	0.004228
COL9A1.COL9A1_P20849_OID20550_v1_Inflammation_2.6:69924764-72012787	6	70987126	A	G	70277423	rs543674622	1.52633	0.0767086	0.00279395	33657	19.8978	0.0116266
COL9A2.COL9A2_Q14055_OID31255_v1_Oncology_II_2.1:39766161-41782958	1	40775106	G	A	40309434	rs4660400	-0.0431728	0.0110381	0.156028	33335	-3.91125	0.000458704
COLEC12.COLEC12_Q5KU26_OID20738_v1_Inflammation_2.18:0-1500701	18	331717	C	T	331717	rs149622251	-0.849296	0.0454113	0.00597343	33649	-18.7023	0.0102879
COMMD1.COMMD1_Q8N668_OID30222_v1_Cardiometabolic_II_2.2:61115526-63363193	2	62228013	C	T	62000878	rs55677935	-0.672825	0.0296295	0.0173823	33042	-22.7079	0.0153661
COMMD9.COMMD9_Q9P000_OID31390_v1_Oncology_II_2.11:35293842-37310974	11	36397038	T	G	36375488	rs189010513	-0.328325	0.0743535	0.00300858	33777	-4.41573	0.000576944
COMP.COMP_P49747_OID20405_v1_Cardiometabolic_2.19:17893583-19902114	19	18906548	A	G	18795739	rs12974746	-0.579389	0.0216929	0.03016	33282	-26.7087	0.0209839
COMT.COMT_P21964_OID20086_v1_Cardiometabolic_2.22:18929295-20957498	22	19951271	G	A	19963748	rs4680	-0.444885	0.0075906	0.517637	32800	-58.61	0.0948011
COPB2.COPB2_P35606_OID30173_v1_Cardiometabolic_II_2.3:138076248-140108522	3	139964505	C	CA	140245663	rs66556296	-0.225115	0.0580371	0.99364	32862	-3.87881	0.00045762
COPE.COPE_O14579_OID20797_v1_Neurology_2.19:18010323-20030196	19	18916850	G	C	18806041	rs189516118	-0.0684478	0.0189871	0.0457756	32922	-3.60496	0.000394588
COQ7.COQ7_Q99807_OID30217_v1_Cardiometabolic_II_2.16:18078936-20091417	16	19085298	C	T	19073976	rs11074359	-0.121032	0.00782947	0.639035	33042	-15.4585	0.00718025
CORO1A.CORO1A_P31146_OID20286_v1_Cardiometabolic_2.16:29194923-31200397	16	30292500	A	T	30281179	rs147462150	-0.0316317	0.00759624	0.493815	32888	-4.16413	0.000526964
CORO6.CORO6_Q6QEF8_OID30870_v1_Neurology_II_2.17:26941780-28949930	17	27406831	G	A	29079813	rs546829531	0.242477	0.0702612	0.00345808	32867	3.45108	0.000362237
COX5B.COX5B_P10606_OID21297_v1_Oncology_2.2:97262525-99264846	2	97541580	G	A	96875843	rs188095156	-0.585465	0.161377	0.000801273	33533	-3.62793	0.000392352
COX6B1.COX6B1_P14854_OID30317_v1_Cardiometabolic_II_2.19:35139225-37149684	19	35668491	T	A	35177588	rs560446712	0.390235	0.110474	0.0014352	33942	3.53237	0.000367481
CPA1.CPA1_P15085_OID20280_v1_Cardiometabolic_2.7:129020335-131027949	7	130019491	T	C	130379650	rs13226219	0.2555	0.0110747	0.128528	34090	23.0706	0.0153731
CPA2.CPA2_P48052_OID21060_v1_Neurology_2.7:128906703-130929638	7	129922498	T	C	130282658	rs6952090	-0.368766	0.00794378	0.348249	33831	-46.422	0.0598844
CPA4.CPA4_Q9UI42_OID30606_v1_Inflammation_II_2.7:128933001-130964020	7	129938598	G	T	130298758	rs34587586	-0.53517	0.00784944	0.397275	32508	-68.1794	0.125104
CPB1.CPB1_P15086_OID20289_v1_Cardiometabolic_2.3:147545598-149577974	3	148562397	G	C	148844610	rs13318851	0.128591	0.00864128	0.23729	34090	14.881	0.00645396
CPB2.CPB2_Q96IY4_OID30734_v1_Inflammation_II_2.13:45627321-47679168	13	46640837	A	G	46066702	rs6561283	0.674075	0.00846019	0.735349	33930	79.6761	0.157611
CPE.CPE_P16870_OID21392_v1_Oncology_2.4:165300160-167419699	4	166261800	T	C	165340648	rs1550270	0.255847	0.00825542	0.300855	33719	30.9914	0.0276955
CPLX2.CPLX2_Q6PUV4_OID31186_v1_Oncology_II_2.5:174223536-176311024	5	176283872	G	A	176856871	rs146046757	-0.140735	0.0401923	0.0104694	32704	-3.50154	0.000374761
CPM.CPM_P14384_OID21054_v1_Neurology_2.12:68244955-70357249	12	69326547	C	T	68932767	rs7978197	-0.475495	0.0307585	0.0140695	33761	-15.459	0.00702883
CPOX.CPOX_P36551_OID30495_v1_Inflammation_II_2.3:97298290-99312455	3	98318393	C	T	98599549	rs1729988	-0.156986	0.0112786	0.131005	32981	-13.9189	0.00583988
CPPED1.CPPED1_Q9BRF8_OID21053_v1_Neurology_2.16:11753656-13897744	16	12899766	T	C	12805909	rs8062313	0.828467	0.00981479	0.173327	33962	84.4101	0.173414
CPQ.CPQ_Q9Y646_OID30406_v1_Cardiometabolic_II_2.8:96657470-99155729	8	98041637	G	A	97029409	rs148684432	-1.9487	0.0379859	0.00881597	33859	-51.3006	0.0721211
CPTP.CPTP_Q5TA50_OID30106_v1_Cardiometabolic_II_2.1:260182-2264276	1	1284490	G	A	1349110	rs150789461	-0.0833763	0.0152561	0.928654	32862	-5.46511	0.00090805
CPVL.CPVL_Q9H3G5_OID21435_v1_Oncology_2.7:28034252-30235067	7	29160604	C	T	29120988	rs34219043	-0.841522	0.00905737	0.199599	33903	-92.9102	0.202944
CPXM1.CPXM1_Q96SM3_OID21479_v1_Oncology_2.20:1774720-3781273	20	2782015	T	C	2801369	rs215545	0.363458	0.00881801	0.764539	33822	41.2177	0.0478281
CPXM2.CPXM2_Q8N436_OID30322_v1_Cardiometabolic_II_2.10:124505155-126651323	10	125650709	G	C	123891193	rs28741041	-0.477054	0.0075409	0.387146	33942	-63.2622	0.105474
CR1.CR1_P17927_OID30697_v1_Inflammation_II_2.1:206669502-208815110	1	207750568	T	C	207577223	rs679515	-0.539613	0.00977718	0.825544	33849	-55.1911	0.08256
CR2.CR2_P20023_OID20393_v1_Cardiometabolic_2.1:206627673-208663237	1	207596464	C	T	207423119	rs61821113	-0.282721	0.0114639	0.113731	33809	-24.6619	0.0176716
CRACR2A.CRACR2A_Q9BSW2_OID21249_v1_Oncology_2.12:2724494-4862275	12	3902269	A	G	3793103	rs6489498	-0.13434	0.00788769	0.342568	32907	-17.0316	0.00873798
CRADD.CRADD_P78560_OID20923_v1_Neurology_2.12:93071151-95288616	12	94243853	C	T	93850077	rs56944668	-0.100031	0.0104112	0.156959	33375	-9.60802	0.00275833
CREB3.CREB3_O43889_OID31188_v1_Oncology_II_2.9:34732663-36736996	9	35970039	C	G	35970042	rs62543567	-0.0398191	0.00974747	0.204638	32704	-4.08507	0.000510008
CREBZF.CREBZF_Q9NS37_OID31206_v1_Oncology_II_2.11:84369034-86393906	11	84656233	C	T	84945189	rs59013201	-0.0504765	0.0117362	0.127162	32704	-4.30092	0.000565297
CREG1.CREG1_O75629_OID21515_v1_Oncology_2.1:166510250-168522999	1	167515272	T	C	167546035	rs7513428	-0.254494	0.00988307	0.84085	33263	-25.7505	0.0195451
CRELD1.CRELD1_Q96HD1_OID30619_v1_Inflammation_II_2.3:8975518-10987090	3	9985457	T	C	9943773	rs9878047	0.832059	0.00867344	0.248973	33187	95.9318	0.217102
CRELD2.CRELD2_Q6UXH1_OID20751_v1_Inflammation_2.22:49312282-51321185	22	50315382	C	G	49921734	rs74510325	-0.812982	0.0201768	0.0348094	33784	-40.2929	0.0458524
CRH.CRH_P06850_OID21257_v1_Oncology_2.8:66088611-68090699	8	67172949	T	A	66260714	rs59104426	-0.680558	0.0207994	0.033408	32848	-32.7201	0.0315639
CRHBP.CRHBP_P24387_OID20747_v1_Inflammation_2.5:75248870-77265296	5	76210596	G	A	76914771	rs6896257	-0.588492	0.00773054	0.638499	33649	-76.1256	0.146919
CRHR1.CRHR1_P34998_OID20055_v1_Cardiometabolic_2.17:42861686-44913194	17	42985772	C	T	44908404	rs34637106	-0.0310458	0.00908912	0.239219	33043	-3.41571	0.000352963
CRIM1.CRIM1_Q9NZV1_OID20701_v1_Inflammation_2.2:35582921-37778278	2	36583342	T	TGCG	36356199	rs201258494	-0.152987	0.00926611	0.191898	33848	-16.5104	0.0079891
CRIP2.CRIP2_P52943_OID20901_v1_Neurology_2.14:104939282-106946507	14	105917816	G	C	105451479	rs80324969	0.183384	0.0100244	0.171047	33436	18.2938	0.00990984
CRISP2.CRISP2_P16562_OID21456_v1_Oncology_2.6:48660072-50681256	6	49710105	G	A	49742392	rs555247	0.48851	0.00651296	0.455645	33966	75.0058	0.142097
CRISP3.CRISP3_P54108_OID30715_v1_Inflammation_II_2.6:48695089-50712101	6	49652977	G	A	49685264	rs1025347	-0.571139	0.00744656	0.496195	33678	-76.6984	0.148699
CRKL.CRKL_P46109_OID20742_v1_Inflammation_2.22:20271695-22308035	22	21298357	C	CA	20944069	rs544495301	-0.275471	0.0490639	0.00643263	33721	-5.61454	0.000933945
CRLF1.CRLF1_O75462_OID20699_v1_Inflammation_2.19:17704047-19717609	19	19268874	G	A	19158065	rs11878301	0.0477804	0.0105538	0.137468	33848	4.52732	0.000605182
CRNN.CRNN_Q9UBG3_OID21427_v1_Oncology_2.1:151381719-153386739	1	152391567	G	A	152419091	rs10494275	-1.18739	0.0144204	0.0712311	32659	-82.341	0.171912
CRTAC1.CRTAC1_Q9NQ79_OID20279_v1_Cardiometabolic_2.10:98624757-100790378	10	99625319	C	T	97865562	rs56007204	-0.778038	0.00823541	0.211983	34090	-94.4747	0.207494
CRTAM.CRTAM_O95727_OID20914_v1_Neurology_2.11:121709208-123743351	11	122714782	A	G	122844074	rs2370794	0.313207	0.0078	0.336568	33436	40.1547	0.046005
CRTAP.CRTAP_O75718_OID30902_v1_Neurology_II_2.3:32155506-34189265	3	33034598	G	A	32993106	rs4075736	0.0364455	0.00912884	0.23219	33017	3.99235	0.000482513
CRX.CRX_O43186_OID20070_v1_Cardiometabolic_2.19:47325194-49346581	19	48649246	T	A	48145989	rs149572033	-0.203742	0.0577884	0.00565897	33043	-3.52566	0.000376043
CRYBB1.CRYBB1_P53674_OID30319_v1_Cardiometabolic_II_2.22:25995242-28013991	22	27012894	A	G	26616930	rs4822754	-0.156797	0.00743711	0.528339	33942	-21.0831	0.0129264
CRYBB2.CRYBB2_P43320_OID31081_v1_Neurology_II_2.22:24615606-26627836	22	25625121	C	T	25229154	rs16986565	0.228034	0.0373882	0.00975284	33853	6.09909	0.00109763
CRYGD.CRYGD_P07320_OID31144_v1_Neurology_II_2.2:207986331-209989248	2	208978937	G	A	208114213	rs34570682	-0.709839	0.008131	0.309744	33853	-87.3003	0.183761
CRYM.CRYM_Q14894_OID30815_v1_Neurology_II_2.16:20269842-22314383	16	21285281	C	T	21273960	rs2733910	-0.415252	0.00883878	0.256563	32867	-46.9807	0.0629291
CRYZL1.CRYZL1_O95825_OID30272_v1_Cardiometabolic_II_2.21:33961647-36014047	21	34997018	C	T	33624712	rs13050238	-0.370247	0.0214894	0.0316415	33042	-17.2293	0.00890397
CSDE1.CSDE1_O75534_OID30183_v1_Cardiometabolic_II_2.1:114259537-116300605	1	114398340	C	T	113855718	rs182161880	-0.505019	0.120495	0.00107406	32862	-4.1912	0.000534258
CSF1.CSF1_P09603_OID20719_v1_Inflammation_2.1:109453471-111473614	1	110500175	T	C	109957553	rs11577194	-0.186628	0.00746752	0.524063	33848	-24.992	0.0181187
CSF1R.CSF1R_P07333_OID30681_v1_Inflammation_II_2.5:148432858-150492928	5	149460542	A	C	150080979	rs56048668	-1.53792	0.0444521	0.00666471	33985	-34.5972	0.0340222
CSF2.CSF2_P04141_OID30072_v1_Cardiometabolic_II_2.5:130409482-132411863	5	131411460	T	C	132075767	rs25882	0.243807	0.00938271	0.206606	32862	25.9847	0.020133
CSF2RB.CSF2RB_P32927_OID30553_v1_Inflammation_II_2.22:36309670-38336481	22	37331305	A	G	36935263	rs2239749	-1.12211	0.00776062	0.458553	32981	-144.59	0.387964
CSF3.CSF3_P09919_OID20491_v1_Inflammation_2.17:37171693-39174066	17	38129525	C	CT	39973272	rs748908389	0.0762913	0.00752277	0.470934	33084	10.1414	0.00309905
CSF3R.CSF3R_Q99062_OID30527_v1_Inflammation_II_2.1:35931644-37948915	1	36933317	C	T	36467716	rs3917999	1.13229	0.037578	0.010561	32981	30.1317	0.0267911
CSH1.CSH1_P0DML2_OID30667_v1_Inflammation_II_2.17:60972278-62973934	17	61683783	T	C	63606423	rs17549732	-0.229744	0.0590306	0.00468625	33985	-3.89195	0.000445506
CSNK1D.CSNK1D_P48730_OID30492_v1_Inflammation_II_2.17:79196895-81231626	17	79701065	C	T	81734035	rs555590514	0.602659	0.155713	0.000835531	32981	3.87032	0.000453976
CSNK2A1.CSNK2A1_P68400_OID31053_v1_Neurology_II_2.20:0-1524434	20	698106	G	T	717462	rs151029917	0.188454	0.0468547	0.00707659	33874	4.02209	0.000477343
CSPG4.CSPG4_Q6UVK1_OID30397_v1_Cardiometabolic_II_2.15:74966663-77005189	15	75995221	A	G	75702880	rs11854097	-0.134289	0.00810958	0.255693	33924	-16.5593	0.00801827
CSPG5.CSPG5_O95196_OID30843_v1_Neurology_II_2.3:46603728-48621730	3	48189209	T	A	48147719	rs56733379	-0.461934	0.139828	0.000831189	32867	-3.30359	0.000331946
CSRP3.CSRP3_P50461_OID30176_v1_Cardiometabolic_II_2.11:18203577-20223530	11	19938521	G	A	19916975	rs139588674	-0.12002	0.0330384	0.0147208	32862	-3.63274	0.000401422
CST1.CST1_P01037_OID30581_v1_Inflammation_II_2.20:22728199-24731572	20	23728873	C	T	23748236	rs4549181	-0.582614	0.00856971	0.299784	29561	-67.9853	0.135213
CST3.CST3_P01034_OID20400_v1_Cardiometabolic_2.20:22607343-24618592	20	23612737	C	T	23632100	rs911119	0.328497	0.00848367	0.776543	33743	38.7211	0.0425433
CST5.CST5_P28325_OID20995_v1_Neurology_2.20:22856571-24860385	20	23860178	A	G	23879541	rs1799841	0.731285	0.00745411	0.43573	33048	98.1049	0.225545
CST6.CST6_Q15828_OID20293_v1_Cardiometabolic_2.11:64779479-66780976	11	65776429	T	C	66008958	rs12577165	0.613071	0.0236152	0.024002	32681	25.9609	0.0202059
CST7.CST7_O76096_OID20704_v1_Inflammation_2.20:23929905-25940564	20	24929834	A	G	24949198	rs227651	-0.835844	0.00901317	0.230951	33719	-92.7359	0.203217
CSTB.CSTB_P04080_OID20294_v1_Cardiometabolic_2.21:44193831-46196189	21	45196323	CGCGCGGGGCGGG	C	43776442	21:45196323_CGCGCGGGGCGGG_C	-0.811711	0.00841946	0.302723	33261	-96.4089	0.218412
CTBS.CTBS_Q01459_OID30710_v1_Inflammation_II_2.1:84015294-86040123	1	85012695	G	A	84547012	rs79723172	1.37781	0.0213593	0.0299906	33487	64.5063	0.110525
CTF1.CTF1_Q16619_OID20061_v1_Cardiometabolic_2.16:29907935-31914881	16	31000726	TAGAAATGGGACTCTGAGGGCTAAC	T	30989405	16:31000726_TAGAAATGGGACTCTGAGGGCTAAC_T	0.0540618	0.00796234	0.61909	33043	6.78969	0.0013932
CTHRC1.CTHRC1_Q96CG8_OID30393_v1_Cardiometabolic_II_2.8:103383766-105395217	8	104364637	C	G	103352409	rs827592	-0.162078	0.00682397	0.543903	33924	-23.7513	0.016357
CTLA4.CTLA4_P16410_OID30363_v1_Cardiometabolic_II_2.2:203732494-205738688	2	204240891	TC	T	203376168	2:204240891_TC_T	0.059061	0.0136401	0.086391	33924	4.32995	0.000552357
CTNNA1.CTNNA1_P35221_OID30800_v1_Neurology_II_2.5:137089114-139270723	5	137843742	C	A	138508053	rs13180122	0.0876538	0.0216653	0.0337435	32867	4.04582	0.000497778
CTRB1.CTRB1_P17538_OID21150_v1_Neurology_2.16:74252886-76258822	16	75255217	A	G	75221319	rs8051363	0.57364	0.00843378	0.714502	33687	68.017	0.120749
CTRC.CTRC_Q99895_OID20752_v1_Inflammation_2.1:14764939-16775737	1	15767036	C	T	15440540	rs497078	-0.569335	0.0119554	0.0981969	33653	-47.6216	0.0631337
CTRL.CTRL_P40313_OID31157_v1_Neurology_II_2.16:66963477-68965765	16	67969930	A	G	67936027	rs20549	0.0894944	0.00983876	0.16698	33853	9.09611	0.00243811
CTSB.CTSB_P07858_OID20276_v1_Cardiometabolic_2.8:10700033-12725596	8	11702594	G	C	11845085	rs709821	0.590876	0.00859135	0.261802	33714	68.7757	0.123038
CTSC.CTSC_P53634_OID20679_v1_Inflammation_2.11:87026760-89070904	11	88070914	A	G	88337746	rs11600158	0.98901	0.0125011	0.098431	33598	79.1138	0.157036
CTSD.CTSD_P07339_OID20358_v1_Cardiometabolic_2.11:773985-2785157	11	1783757	A	G	1762527	rs55861089	-0.507226	0.0122086	0.104162	31259	-41.5466	0.0523303
CTSE.CTSE_P14091_OID30628_v1_Inflammation_II_2.1:205317473-207332104	1	206328803	T	C	206012565	rs41302235	-0.64299	0.00968504	0.187567	33187	-66.39	0.117241
CTSF.CTSF_Q9UBX1_OID21500_v1_Oncology_2.11:65330935-67336077	11	66335832	G	A	66568361	rs1044522	0.216981	0.00842135	0.240657	33822	25.7656	0.0192504
CTSH.CTSH_P09668_OID20113_v1_Cardiometabolic_2.15:78213400-80237388	15	79238144	C	G	78945802	rs60250730	1.15836	0.0103677	0.165798	32979	111.728	0.274582
CTSL.CTSL_P07711_OID20228_v1_Cardiometabolic_2.9:89341034-91346384	9	90349202	G	C	87734287	rs868561	-0.148068	0.00726606	0.503888	33693	-20.378	0.0121749
CTSO.CTSO_P43234_OID20660_v1_Inflammation_2.4:155845270-157875018	4	156856193	C	A	155935041	rs2334114	-0.218357	0.00905252	0.213307	34049	-24.1211	0.0168009
CTSS.CTSS_P25774_OID21056_v1_Neurology_2.1:149702664-151738254	1	150688366	AAT	A	150715890	rs771911677	-0.440767	0.0084536	0.474965	26225	-52.1396	0.0939254
CTSV.CTSV_O60911_OID21405_v1_Oncology_2.9:98791959-100801925	9	99909044	C	T	97146762	rs12686511	0.256728	0.00879989	0.206793	33840	29.174	0.0245343
CTSZ.CTSZ_Q9UBR2_OID20365_v1_Cardiometabolic_2.20:56570240-58582309	20	57572709	A	G	58997654	rs199825459	-1.95383	0.0395325	0.00837267	33681	-49.4234	0.0676197
CUZD1.CUZD1_Q86UP6_OID30914_v1_Neurology_II_2.10:123591674-125605373	10	124498334	T	C	122738818	rs12265607	-0.0344289	0.00815224	0.31555	33017	-4.22324	0.000539909
CWC15.CWC15_Q9P013_OID31479_v1_Oncology_II_2.11:93695785-95706720	11	94707809	A	G	94974645	rs16921241	-0.0577482	0.00807839	0.682452	33600	-7.14848	0.00151855
CX3CL1.CX3CL1_P78423_OID20976_v1_Neurology_2.16:56406402-58418956	16	57409062	AAAG	A	57375150	rs781264602	-0.232211	0.00777157	0.618928	33436	-29.8795	0.026007
CXADR.CXADR_P78310_OID20561_v1_Inflammation_2.21:17885361-19965928	21	18936119	T	C	17563801	rs2849900	-0.123515	0.00784562	0.668064	33657	-15.7432	0.0073101
CXCL1.CXCL1_P09341_OID20762_v1_Inflammation_2.4:73735110-75737025	4	74738454	C	G	73872737	rs3097411	0.674174	0.00899199	0.235662	33650	74.9749	0.143139
CXCL10.CXCL10_P02778_OID20697_v1_Inflammation_2.4:75942271-77944650	4	76943947	G	A	76022794	rs11548618	1.72978	0.043722	0.00682463	33848	39.5631	0.0441994
CXCL11.CXCL11_O14625_OID21042_v1_Neurology_2.4:75954835-77957223	4	76964956	A	G	76043803	rs35170645	-0.224373	0.00748791	0.513606	33962	-29.9647	0.0257569
CXCL12.CXCL12_P48061_OID20464_v1_Inflammation_2.10:43865613-45880545	10	44883165	C	T	44387717	rs11239028	0.195376	0.00810884	0.338507	33084	24.0942	0.0172446
CXCL13.CXCL13_O43927_OID21024_v1_Neurology_2.4:77432907-79532988	4	78426029	A	G	77504875	rs2053526	-0.054512	0.00770465	0.397441	33962	-7.07521	0.00147179
CXCL14.CXCL14_O95715_OID20458_v1_Inflammation_2.5:133906369-135914681	5	134955385	C	G	135619695	rs13171268	-0.0717531	0.00739308	0.357206	33084	-9.70544	0.00283908
CXCL16.CXCL16_Q9H2A7_OID20282_v1_Cardiometabolic_2.17:3636828-5643223	17	4641370	A	T	4738075	rs78086290	0.189447	0.00729797	0.529204	34023	25.9589	0.0194214
CXCL17.CXCL17_Q6UXB2_OID20622_v1_Inflammation_2.19:41932430-43947098	19	42955136	A	G	42450984	rs11668599	0.117925	0.0123771	0.0780617	34049	9.52768	0.00265897
CXCL3.CXCL3_P19876_OID20788_v1_Inflammation_2.4:73902306-75904406	4	74586608	A	G	73720891	rs74451052	-0.0586994	0.0152943	0.0699091	33655	-3.83799	0.00043749
CXCL5.CXCL5_P42830_OID20207_v1_Cardiometabolic_2.4:73861359-75864394	4	74864687	T	G	73998970	rs352045	-0.588354	0.0113665	0.883396	33558	-51.7621	0.073938
CXCL6.CXCL6_P80162_OID20613_v1_Inflammation_2.4:73702395-75704477	4	74703999	C	T	73838282	rs16850073	0.559728	0.00780473	0.375537	34049	71.7165	0.131231
CXCL8.CXCL8_P10145_OID20153_v1_Cardiometabolic_2.4:73606286-75609433	4	74588006	T	G	73722289	rs10938091	0.168624	0.0163461	0.944913	33374	10.3159	0.00317848
CXCL8.CXCL8_P10145_OID20631_v1_Inflammation_2.4:73606286-75609433	4	74591403	G	A	73725686	rs74468557	-0.173298	0.016843	0.0543506	32624	-10.289	0.00323448
CXCL8.CXCL8_P10145_OID20997_v1_Neurology_2.4:73606286-75609433	4	74591077	A	G	73725360	rs80154360	-0.174002	0.016762	0.054596	32612	-10.3807	0.00329342
CXCL8.CXCL8_P10145_OID21430_v1_Oncology_2.4:73606286-75609433	4	74591403	G	A	73725686	rs74468557	-0.180273	0.0166288	0.0543904	33451	-10.841	0.00350112
CXCL9.CXCL9_Q07325_OID20675_v1_Inflammation_2.4:75922428-77928662	4	76860470	C	T	75939317	rs13118503	-0.149477	0.00804664	0.241048	33848	-18.5763	0.0100921
CYB5A.CYB5A_P00167_OID31171_v1_Oncology_II_2.18:70918081-72959198	18	71020209	G	A	73352974	rs74499023	-0.579027	0.135759	0.00103291	32704	-4.26511	0.000555927
CYB5R2.CYB5R2_Q6BCY4_OID31512_v1_Oncology_II_2.11:6686326-8695498	11	7686858	C	G	7665627	rs61683338	-0.38536	0.0119064	0.111914	33438	-32.3658	0.0303763
CYP24A1.CYP24A1_Q07973_OID30091_v1_Cardiometabolic_II_2.20:51769985-53790525	20	52060592	C	T	53444053	rs6013691	0.646194	0.140669	0.000877399	32862	4.59372	0.000641736
CYTH3.CYTH3_O43739_OID31208_v1_Oncology_II_2.7:5201410-7312255	7	7203820	C	T	7164189	rs530300839	0.399808	0.100581	0.00168631	32704	3.97499	0.000482904
CYTL1.CYTL1_Q9NRR1_OID30374_v1_Cardiometabolic_II_2.4:4016313-6021185	4	5016883	G	A	5015156	rs11722554	-1.31722	0.0188905	0.0379377	33924	-69.7292	0.125358
DAAM1.DAAM1_Q9Y4D1_OID30664_v1_Inflammation_II_2.14:58655385-60838123	14	59737689	AT	A	59270971	14:59737689_AT_A	-0.106926	0.0244529	0.025769	33187	-4.37273	0.000575821
DAB2.DAB2_P98082_OID21428_v1_Oncology_2.5:38371779-40425082	5	39425092	T	G	39424990	rs55818129	0.0567193	0.0116971	0.11776	33966	4.84901	0.000691768
DAG1.DAG1_Q14118_OID20774_v1_Inflammation_2.3:48506381-50573048	3	49489827	CA	C	49452394	3:49489827_CA_C	0.0604033	0.00821737	0.304574	33848	7.35069	0.00159379
DAND5.DAND5_Q8N907_OID30420_v1_Inflammation_II_2.19:12080390-14085574	19	12302575	A	T	12191760	rs138245622	0.129188	0.0341128	0.0143802	32981	3.78708	0.000434667
DAPK2.DAPK2_Q9UIK4_OID30505_v1_Inflammation_II_2.15:63199235-65338684	15	64276772	C	T	63984573	rs34772505	0.387403	0.00767847	0.43002	32981	50.4532	0.0716513
DAPP1.DAPP1_Q9UN19_OID20524_v1_Inflammation_2.4:99737984-101791347	4	100752652	A	G	99831495	rs7688733	-0.0998252	0.00754748	0.477704	33657	-13.2263	0.0051707
DARS1.DARS1_P14868_OID20903_v1_Neurology_2.2:135663451-137743254	2	136691500	G	A	135933930	rs149170955	-0.954211	0.0891773	0.00191893	33375	-10.7002	0.00341878
DBH.DBH_P09172_OID30703_v1_Inflammation_II_2.9:135501485-137524451	9	136500515	T	C	133635393	rs1611115	1.17019	0.00938157	0.794014	33916	124.733	0.314472
DBI.DBI_P07108_OID21143_v1_Neurology_2.2:119124553-121130119	2	120136467	T	G	119378891	rs72833212	-0.326142	0.00941493	0.20501	33507	-34.6409	0.034575
DBN1.DBN1_Q16643_OID30549_v1_Inflammation_II_2.5:175883611-177900635	5	176885499	T	C	177458498	rs2544809	-0.046919	0.00759549	0.565795	32981	-6.17722	0.00115563
DBNL.DBNL_Q9UJU6_OID20681_v1_Inflammation_2.7:43084301-45109055	7	44109802	A	G	44070203	rs7799945	0.057692	0.0079418	0.327059	33848	7.26435	0.00155662
DCBLD2.DCBLD2_Q96PD2_OID21474_v1_Oncology_2.3:97514785-99620539	3	98605007	G	A	98886163	rs12487717	-1.09115	0.0321138	0.0130819	33822	-33.9776	0.0330073
DCC.DCC_P43146_OID30953_v1_Neurology_II_2.18:48866567-52062269	18	49481736	G	A	51955366	rs9807459	0.246506	0.00825123	0.306941	33017	29.8751	0.0263206
DCDC2C.DCDC2C_A8MYV0_OID31235_v1_Oncology_II_2.2:2751165-4895598	2	2961529	TTGTGGTGGAATACACACAA	T	2957757	2:2961529_TTGTGGTGGAATACACACAA_T	-0.411979	0.102276	0.0019186	32704	-4.02811	0.000495891
DCLRE1C.DCLRE1C_Q96SD1_OID31240_v1_Oncology_II_2.10:13939358-15996431	10	15296655	T	C	15254656	rs73587679	-0.145871	0.0378561	0.0112542	32704	-3.8533	0.000453804
DCN.DCN_P07585_OID20106_v1_Cardiometabolic_2.12:90534261-92576594	12	91516767	GT	G	91122990	12:91516767_GT_G	-0.0943269	0.014504	0.0648482	33043	-6.50351	0.00127838
DCTD.DCTD_P32321_OID30657_v1_Inflammation_II_2.4:182811244-184838764	4	183955496	G	A	183034343	rs77117056	0.0527865	0.00787017	0.357479	33187	6.70716	0.0013537
DCTN1.DCTN1_Q14203_OID21399_v1_Oncology_2.2:73588282-75618993	2	75515518	G	A	75288392	rs137863648	-0.501042	0.152897	0.000765396	33966	-3.27699	0.000316059
DCTN2.DCTN2_Q13561_OID21334_v1_Oncology_2.12:56923834-58940975	12	57639570	T	A	57245787	rs533485859	-0.458562	0.124009	0.00112023	33533	-3.69781	0.000407606
DCTN6.DCTN6_O00399_OID20879_v1_Neurology_2.8:29013885-31041155	8	30367978	G	A	30510461	rs540883754	0.585304	0.155059	0.000789988	32922	3.77472	0.000432608
DCTPP1.DCTPP1_Q9H773_OID20148_v1_Cardiometabolic_2.16:29434936-31441351	16	30435601	C	G	30424280	rs146094440	-0.520335	0.0350451	0.0132456	33693	-14.8476	0.00650039
DCUN1D1.DCUN1D1_Q96GG9_OID30830_v1_Neurology_II_2.3:181655862-183703706	3	181782068	A	G	182064280	rs142811489	-0.371889	0.0816612	0.00292545	32867	-4.55405	0.00063061
DCUN1D2.DCUN1D2_Q6PH85_OID31231_v1_Oncology_II_2.13:113110134-115145026	13	113392873	G	C	112738559	rs568694187	0.355319	0.0895526	0.00228393	32704	3.96771	0.000481139
DCXR.DCXR_Q7Z4W1_OID21480_v1_Oncology_2.17:78993734-80995573	17	79993919	C	T	82036043	rs61746217	-0.767439	0.0645742	0.00301579	33822	-11.8846	0.00415873
DDA1.DDA1_Q9BW61_OID30126_v1_Cardiometabolic_II_2.19:16420372-18434107	19	18238657	A	AGC	18127847	rs79278075	0.0274304	0.00828945	0.682527	32862	3.30907	0.0003331
DDAH1.DDAH1_O94760_OID21299_v1_Oncology_2.1:84784168-87043883	1	85787334	C	T	85321651	rs1498374	-0.186237	0.0092604	0.206692	33533	-20.1111	0.0119177
DDC.DDC_P20711_OID20215_v1_Cardiometabolic_2.7:49526140-51633102	7	50603487	T	C	50535789	rs12112308	-1.43467	0.0299688	0.0160651	33628	-47.8721	0.0638017
DDHD2.DDHD2_O94830_OID31043_v1_Neurology_II_2.8:37089103-39120354	8	38091445	C	CA	38233927	rs571633916	-0.109152	0.00861559	0.244148	33874	-12.6691	0.004716
DDI2.DDI2_Q5TDH0_OID30602_v1_Inflammation_II_2.1:14943953-16995539	1	15994251	G	A	15667756	rs41270291	-0.264148	0.034661	0.0112695	33187	-7.6209	0.00174697
DDT.DDT_P30046_OID30372_v1_Cardiometabolic_II_2.22:23313559-25322695	22	24314006	G	T	23971817	rs1006771	-0.20559	0.00766121	0.64503	33924	-26.8352	0.0207864
DDX1.DDX1_Q92499_OID31518_v1_Oncology_II_2.2:14731992-16771225	2	15274571	T	G	15134447	rs12988940	-0.0290091	0.00761591	0.514499	33796	-3.80901	0.000429115
DDX25.DDX25_Q9UHL0_OID30892_v1_Neurology_II_2.11:124773223-126798738	11	125951407	C	T	126081512	rs117340519	-0.29309	0.0751631	0.0028515	33017	-3.89939	0.000460315
DDX39A.DDX39A_O00148_OID30494_v1_Inflammation_II_2.19:13519610-15530195	19	14560752	G	T	14449940	rs148792333	0.427297	0.110615	0.00133979	32981	3.86292	0.000452242
DDX4.DDX4_Q9NQI0_OID30431_v1_Inflammation_II_2.5:54033889-56112985	5	54747952	A	G	55452124	rs552881033	0.328173	0.0808002	0.00240517	32981	4.06154	0.000499919
DDX58.DDX58_O95786_OID21226_v1_Oncology_2.9:31455300-33526194	9	32455674	A	G	32455676	rs1133071	0.28884	0.00832598	0.298761	32907	34.6914	0.0352822
DECR1.DECR1_Q16698_OID20579_v1_Inflammation_2.8:90013705-92065861	8	91051553	G	A	90039325	rs189045259	-0.953108	0.0564647	0.00454899	33657	-16.8797	0.00839448
DEFA1.DEFA1_DEFA1B_P59665_OID20344_v1_Cardiometabolic_2.8:5835171-7837614	8	6876927	C	T	7019405	rs116236945	-0.274304	0.00870698	0.386479	32978	-31.5039	0.0292164
DEFA1B.DEFA1_DEFA1B_P59665_OID20344_v1_Cardiometabolic_2.8:5854288-7856720	8	6876927	C	T	7019405	rs116236945	-0.274304	0.00870698	0.386479	32978	-31.5039	0.0292164
DEFB103A.DEFB103A_DEFB103B_P81534_OID30534_v1_Inflammation_II_2.8:6738914-8740185	8	8183477	G	T	8325961	rs117751803	0.0631889	0.013965	0.0893222	32718	4.5248	0.000625376
DEFB103B.DEFB103A_DEFB103B_P81534_OID30534_v1_Inflammation_II_2.8:6286410-8287870	8	8183477	G	T	8325961	rs117751803	0.0631889	0.013965	0.0893222	32718	4.5248	0.000625376
DEFB104A.DEFB104A_DEFB104B_Q8WTQ1_OID30849_v1_Neurology_II_2.8:6693958-8698764	8	7243016	C	T	7385494	rs183772362	0.399541	0.0210443	0.0305778	32867	18.9857	0.0108482
DEFB104B.DEFB104A_DEFB104B_Q8WTQ1_OID30849_v1_Neurology_II_2.8:6327830-8332604	8	7243016	C	T	7385494	rs183772362	0.399541	0.0210443	0.0305778	32867	18.9857	0.0108482
DEFB116.DEFB116_Q30KQ4_OID30823_v1_Neurology_II_2.20:28891015-30896388	20	30070239	C	A	31482436	rs2233832	0.0517871	0.0147984	0.0747559	32867	3.49951	0.00037247
DEFB118.DEFB118_Q96PH6_OID30858_v1_Neurology_II_2.20:28956404-30961726	20	29957056	G	C	31369253	rs12479542	0.0607343	0.0189485	0.0435543	32867	3.20523	0.00031248
DEFB4A.DEFB4A_DEFB4B_O15263_OID21373_v1_Oncology_2.8:6752199-8754238	8	8164592	C	T	8307070	rs117797877	0.232609	0.02599	0.0242995	33218	8.94994	0.00240559
DEFB4B.DEFB4A_DEFB4B_O15263_OID21373_v1_Oncology_2.8:6272377-8274385	8	8164592	C	T	8307070	rs117797877	0.232609	0.02599	0.0242995	33218	8.94994	0.00240559
DENND2B.DENND2B_P78524_OID30050_v1_Cardiometabolic_II_2.11:7714899-9932498	11	8405882	T	C	8384335	rs72852613	0.0570392	0.0134843	0.0961131	32862	4.23005	0.000544201
DENR.DENR_O43583_OID30493_v1_Inflammation_II_2.12:122237371-124255611	12	123217656	CCTT	C	122733109	12:123217656_CCTT_C	-0.484987	0.122786	0.00120675	32981	-3.94986	0.000472817
DFFA.DFFA_O00273_OID20620_v1_Inflammation_2.1:9516579-11532586	1	10038213	G	T	9978155	rs183281838	-0.649072	0.0801488	0.00274987	34049	-8.09834	0.00192243
DGCR6.DGCR6_Q14129_OID30859_v1_Neurology_II_2.22:17893833-19899601	22	18896530	A	C	18909017	rs430899	0.13142	0.00800348	0.627876	32867	16.4204	0.00813686
DGKA.DGKA_P23743_OID30546_v1_Inflammation_II_2.12:55324946-57347807	12	56469110	G	GT	56075326	rs34112085	-0.0618815	0.0138906	0.0814262	32981	-4.45492	0.000601388
DGKZ.DGKZ_Q13574_OID20466_v1_Inflammation_2.11:45354476-47402104	11	45398331	G	A	45376780	rs186823602	-0.252144	0.0719724	0.00310315	33084	-3.50334	0.00037084
DHODH.DHODH_Q02127_OID30137_v1_Cardiometabolic_II_2.16:71042643-73061558	16	71665415	C	T	71631512	rs549199082	-0.330263	0.0901234	0.00248508	32862	-3.66456	0.000408482
DHPS.DHPS_P49366_OID31357_v1_Oncology_II_2.19:11783284-13792694	19	12787002	G	GAGAC	12676188	rs34820996	-0.0329605	0.00778432	0.407882	33777	-4.23422	0.000530511
DHRS4L2.DHRS4L2_Q6PKH6_OID31072_v1_Neurology_II_2.14:23439083-25475617	14	24477942	A	G	24008733	rs146691898	-0.651476	0.0171713	0.0522648	33853	-37.9398	0.0407858
DIABLO.DIABLO_Q9NR28_OID20184_v1_Cardiometabolic_2.12:121692209-123712003	12	121999387	C	T	121561482	rs111712326	-0.308932	0.0724397	0.00384987	33564	-4.26468	0.000541581
DIPK1C.DIPK1C_Q0P6D2_OID30932_v1_Neurology_II_2.18:71102010-73124543	18	73107935	G	C	75395980	rs541718815	0.481257	0.115821	0.00138909	33017	4.15518	0.000522655
DKK1.DKK1_O94907_OID21066_v1_Neurology_2.10:53074041-55077417	10	54119880	T	G	52360120	rs7097068	-0.102764	0.0075648	0.434695	33962	-13.5845	0.00540431
DKK3.DKK3_Q9UBP4_OID20264_v1_Cardiometabolic_2.11:10984583-13030883	11	12038874	G	A	12017327	rs11022114	0.372418	0.00775873	0.315324	34090	47.9999	0.0633068
DKK4.DKK4_Q9UBT3_OID20934_v1_Neurology_2.8:41231581-43234747	8	42147164	T	C	42289646	rs77203322	-0.54982	0.0170318	0.0498367	33370	-32.282	0.0302837
DKKL1.DKKL1_Q9UK85_OID21313_v1_Oncology_2.19:48867134-50878373	19	49869051	T	G	49365794	rs2303759	-1.26036	0.00857256	0.252483	33533	-147.023	0.391952
DLG4.DLG4_P78352_OID31071_v1_Neurology_II_2.17:6090506-8123369	17	7675473	A	C	7772155	rs2871358	-0.0351749	0.00788611	0.336458	33853	-4.46036	0.000587338
DLGAP5.DLGAP5_Q15398_OID30976_v1_Neurology_II_2.14:54614853-56658303	14	54627323	C	G	54160605	rs193017046	0.269727	0.0695601	0.00325686	33874	3.87761	0.000443679
DLK1.DLK1_P80370_OID20295_v1_Cardiometabolic_2.14:100193229-102204561	14	101176212	G	C	100709875	rs12881545	0.49245	0.00777539	0.66908	34090	63.3344	0.105279
DLL1.DLL1_O00548_OID21525_v1_Oncology_2.6:169591294-171600166	6	170587470	A	G	170278382	rs9356631	0.15688	0.00739947	0.408903	33822	21.2015	0.013116
DLL4.DLL4_Q9NR61_OID30255_v1_Cardiometabolic_II_2.15:40221538-42231271	15	40843020	C	T	40550821	rs117325743	-0.282218	0.0851716	0.00267139	33042	-3.31352	0.000332177
DMP1.DMP1_Q13316_OID30213_v1_Cardiometabolic_II_2.4:87571432-89585509	4	88571240	A	C	87650088	rs187930321	0.715104	0.0975203	0.00151589	33042	7.33287	0.00162471
DNAJA1.DNAJA1_P31689_OID31204_v1_Oncology_II_2.9:32025271-34039905	9	32542278	T	C	32542280	rs17857515	0.111733	0.02864	0.0188509	32704	3.90129	0.000465172
DNAJA2.DNAJA2_O60884_OID20627_v1_Inflammation_2.16:45989274-48007585	16	47093155	C	A	47059244	rs145681238	0.153632	0.0408216	0.00887659	33922	3.7635	0.000417369
DNAJA4.DNAJA4_Q8WW22_OID31130_v1_Neurology_II_2.15:77556487-79574533	15	78538899	C	T	78246557	rs11635166	0.156735	0.00949318	0.178629	33853	16.5103	0.00798782
DNAJB1.DNAJB1_P25685_OID21363_v1_Oncology_2.19:13625581-15640083	19	14650692	CT	C	14539880	19:14650692_CT_C	-0.0636789	0.00901453	0.762919	33533	-7.06403	0.00148589
DNAJB14.DNAJB14_Q8TBM8_OID31434_v1_Oncology_II_2.4:99817405-101867775	4	100771395	C	T	99850238	rs55797991	-0.0691933	0.0108786	0.14108	33796	-6.3605	0.00119563
DNAJB2.DNAJB2_P25686_OID30661_v1_Inflammation_II_2.2:219144088-221151617	2	219937898	C	T	219073176	rs72967975	0.250174	0.0514423	0.0059249	33187	4.8632	0.000712141
DNAJB6.DNAJB6_O75190_OID30613_v1_Inflammation_II_2.7:156129698-158210133	7	157145474	T	C	157352780	rs12668458	0.190996	0.00775248	0.458314	32868	24.6368	0.0181321
DNAJB8.DNAJB8_Q8NHS0_OID20093_v1_Cardiometabolic_2.3:127181280-129185733	3	128791745	G	A	129072902	rs538128275	0.356908	0.09363	0.00202064	33043	3.8119	0.000439554
DNAJC21.DNAJC21_Q5F1R6_OID31104_v1_Neurology_II_2.5:33929664-35959069	5	34930387	T	C	34930282	rs35176895	-0.107348	0.00754932	0.441899	33853	-14.2196	0.0059373
DNAJC6.DNAJC6_O75061_OID30247_v1_Cardiometabolic_II_2.1:64730432-66881554	1	65758036	A	G	65292353	rs7527768	0.0794664	0.00759324	0.584923	33042	10.4654	0.00330377
DNAJC9.DNAJC9_Q8WXX5_OID31472_v1_Oncology_II_2.10:74001712-76007013	10	74969638	AT	A	73209880	10:74969638_AT_A	0.0704076	0.015611	0.0619889	33796	4.51013	0.000601521
DNER.DNER_Q8NFT8_OID20712_v1_Inflammation_2.2:229222345-231579271	2	230592359	A	T	229727643	rs34412673	-0.280264	0.00791054	0.331787	33593	-35.4292	0.0360198
DNLZ.DNLZ_Q5SXM8_OID30822_v1_Neurology_II_2.9:138253935-140258196	9	138780509	C	A	135888663	rs77364656	0.0934422	0.0237579	0.0273983	32867	3.9331	0.000470441
DNM1.DNM1_Q05193_OID31458_v1_Oncology_II_2.9:129965658-132017523	9	130979181	A	G	128216902	rs3003599	0.321361	0.00947188	0.802861	33796	33.9279	0.0329384
DNM3.DNM3_Q9UQ16_OID31000_v1_Neurology_II_2.1:170810638-173387606	1	173272333	T	C	173303194	rs529640879	0.279314	0.0724297	0.00358199	33874	3.85635	0.000438829
DNMBP.DNMBP_Q6XZF7_OID20956_v1_Neurology_2.10:100635328-102769704	10	101770377	C	G	100010620	rs7069556	-0.210681	0.0140854	0.0780377	33436	-14.9574	0.00664663
DNPEP.DNPEP_Q9ULA0_OID31118_v1_Neurology_II_2.2:219236765-221264729	2	220250232	G	C	219385510	rs115897075	0.329899	0.0279799	0.0181815	33853	11.7906	0.00408971
DNPH1.DNPH1_O43598_OID20744_v1_Inflammation_2.6:42193367-44197219	6	43200203	C	T	43232465	rs77321231	-0.46033	0.0120757	0.104258	33785	-38.1204	0.0412383
DOC2B.DOC2B_Q14184_OID30927_v1_Neurology_II_2.17:0-1031441	17	32311	A	G	182520	rs8069133	0.066946	0.00832579	0.674116	33017	8.0408	0.00195439
DOCK9.DOCK9_Q9BZ29_OID30836_v1_Neurology_II_2.13:98445683-100738948	13	100281104	T	C	99628850	rs190436048	0.370891	0.0828043	0.00282734	32867	4.47913	0.000610045
DOK1.DOK1_Q99704_OID31111_v1_Neurology_II_2.2:73776232-75784678	2	73991151	T	C	73764024	rs565215434	-0.210939	0.0589653	0.00441822	33853	-3.57734	0.000377885
DOK2.DOK2_O60496_OID20138_v1_Cardiometabolic_2.8:20766384-22771201	8	21853733	T	C	21996222	rs67385415	0.0620101	0.00754282	0.445862	33693	8.22108	0.00200192
DPEP1.DPEP1_P16444_OID20897_v1_Neurology_2.16:88679716-90707948	16	89682350	A	G	89615942	rs409170	0.798895	0.00764329	0.596714	33375	104.522	0.246613
DPEP2.DPEP2_Q9H4A9_OID21305_v1_Oncology_2.16:67021293-69034522	16	68025998	A	C	67992095	rs144339907	-2.28015	0.0611719	0.00360839	33533	-37.2745	0.039785
DPP10.DPP10_Q8N608_OID20527_v1_Inflammation_2.2:114200218-117603356	2	115937924	G	T	115180348	rs17355498	-0.261049	0.00746081	0.495596	33657	-34.9894	0.0350978
DPP4.DPP4_P27487_OID20406_v1_Cardiometabolic_2.2:161848755-163930725	2	162930725	T	G	162074215	rs13015258	-0.228501	0.00750186	0.621154	33038	-30.4592	0.0273147
DPP6.DPP6_P42658_OID21354_v1_Oncology_2.7:152445218-155685995	7	154684153	T	C	154892443	rs3734960	0.260543	0.00813913	0.262145	33533	32.0112	0.0296523
DPP7.DPP7_Q9UHL4_OID20142_v1_Cardiometabolic_2.9:139004998-141009185	9	140008665	A	AC	137114213	9:140008665_A_AC	0.516634	0.00861055	0.742059	33500	60.0001	0.0970354
DPT.DPT_Q07507_OID20278_v1_Cardiometabolic_2.1:167664706-169698444	1	168697761	A	C	168728523	rs1018454	0.330338	0.00699502	0.579093	34090	47.2247	0.0614032
DPY30.DPY30_Q9C005_OID21410_v1_Oncology_2.2:31236718-33264904	2	31986545	A	G	31761476	rs72794684	0.132868	0.0175353	0.0484715	33841	7.57717	0.00169369
DRAXIN.DRAXIN_Q8NBI3_OID20917_v1_Neurology_2.1:10751767-12785914	1	11752140	G	A	11692083	rs6679089	-0.604676	0.0162181	0.0558693	33436	-37.284	0.0399154
DRG2.DRG2_P55039_OID21335_v1_Oncology_2.17:16991262-19011283	17	17276544	G	A	17373230	rs548048151	0.55667	0.142979	0.000863689	33533	3.89337	0.000451838
DSC2.DSC2_Q02487_OID21079_v1_Neurology_2.18:27638806-29682384	18	28689144	G	A	31109181	rs4799305	-0.341678	0.0115251	0.884259	33297	-29.6464	0.0257173
DSCAM.DSCAM_O60469_OID30993_v1_Neurology_II_2.21:40382926-43219084	21	42060498	T	C	40688572	rs78111814	0.949651	0.0203602	0.037975	33874	46.6425	0.0603482
DSG2.DSG2_Q14126_OID21113_v1_Neurology_2.18:28078140-30128971	18	29093317	A	G	31513354	rs2848680	-0.218118	0.00725299	0.475905	33687	-30.0728	0.0261445
DSG3.DSG3_P32926_OID21460_v1_Oncology_2.18:28027704-30058665	18	29019829	C	T	31439866	rs7234091	-0.307589	0.00907491	0.180916	33832	-33.8944	0.0328418
DSG4.DSG4_Q86SJ6_OID21325_v1_Oncology_2.18:27956740-29994872	18	28983529	C	T	31403566	rs34620697	-0.36792	0.0471234	0.00597496	33473	-7.80759	0.00181781
DTD1.DTD1_Q8TEA8_OID30580_v1_Inflammation_II_2.20:17568698-19747288	20	18577212	G	A	18596568	rs6081238	-0.165694	0.007793	0.375977	33187	-21.2619	0.0134388
DTNB.DTNB_O60941_OID31395_v1_Oncology_II_2.2:24600112-26896446	2	25809625	C	G	25586756	rs146326683	-0.221549	0.0364766	0.010332	33709	-6.07373	0.00109318
DTX2.DTX2_Q86UW9_OID30882_v1_Neurology_II_2.7:75091026-77135308	7	76835364	G	A	77206047	rs150174273	-0.356569	0.099937	0.00209363	33017	-3.56794	0.000385416
DTX3.DTX3_Q8N9I9_OID21349_v1_Oncology_2.12:56998607-59003585	12	58009372	G	A	57615589	rs2277323	-0.109285	0.0080435	0.248339	33533	-13.5867	0.00547488
DTYMK.DTYMK_P23919_OID30308_v1_Cardiometabolic_II_2.2:241615162-243626230	2	242625961	C	T	241686546	rs28630677	-0.138417	0.018518	0.0420827	33942	-7.47473	0.00164338
DUOX2.DUOX2_Q9NRD8_OID20059_v1_Cardiometabolic_2.15:44384848-46406370	15	45081333	A	G	44789135	rs531978592	-0.471723	0.108958	0.00156448	33043	-4.3294	0.000566931
DUSP13.DUSP13_Q6B8I1_OID31394_v1_Oncology_II_2.10:75854192-77868949	10	76861680	T	C	75101922	rs6480771	-0.265281	0.00763332	0.410856	33777	-34.753	0.0345228
DUSP29.DUSP29_Q68J44_OID30935_v1_Neurology_II_2.10:75797230-77833400	10	76828323	C	A	75068565	rs4745762	-0.14018	0.0080767	0.3388	33017	-17.3561	0.00904112
DUSP3.DUSP3_P51452_OID20827_v1_Neurology_2.17:40843493-42856345	17	42132789	G	A	44055421	rs145556055	0.285591	0.0786802	0.00264777	32922	3.62977	0.000400035
DUT.DUT_P33316_OID31457_v1_Oncology_II_2.15:47623292-49635570	15	48564160	C	T	48271963	rs8039702	-0.0465058	0.0110208	0.135364	33796	-4.21982	0.000526616
DYNC1H1.DYNC1H1_Q14204_OID31341_v1_Oncology_II_2.14:101430910-103522780	14	102846473	C	T	102380136	rs78444222	0.669916	0.137342	0.00102776	33777	4.87772	0.000703894
DYNLT1.DYNLT1_P63172_OID30925_v1_Neurology_II_2.6:158057506-160065775	6	159065758	C	G	158644726	rs2306751	0.0807166	0.00664165	0.579194	33017	12.1531	0.00445346
EBAG9.EBAG9_O00559_OID20918_v1_Neurology_2.8:109551931-111578225	8	110567774	G	A	109555545	rs2022934	-0.0685459	0.00771683	0.385736	33436	-8.88265	0.00235422
EBI3.EBI3_IL27_Q14213_Q8NEV9_OID21389_v1_Oncology_2.19:3229520-5237525	19	4247476	C	T	4247479	rs8109160	-0.412969	0.00784921	0.289934	33906	-52.6128	0.0754785
ECE1.ECE1_P42892_OID20891_v1_Neurology_2.1:20543743-22671997	1	21546033	A	T	21219540	rs181637959	-1.02842	0.0482104	0.00639614	32922	-21.3319	0.0136336
ECHDC3.ECHDC3_Q96DC8_OID30293_v1_Cardiometabolic_II_2.10:10784381-12806069	10	11802849	G	A	11760850	rs72781910	-0.954889	0.0129674	0.0921816	33942	-73.6377	0.137751
ECHS1.ECHS1_P30084_OID30239_v1_Cardiometabolic_II_2.10:134175989-136186858	10	135184126	G	A	133370622	rs1049951	-0.446925	0.016567	0.943799	33042	-26.9768	0.0215503
ECI2.ECI2_O75521_OID30142_v1_Cardiometabolic_II_2.6:3115940-5135809	6	4125941	A	G	4125707	rs660560	-0.278466	0.00826241	0.325246	32862	-33.7028	0.0334102
ECM1.ECM1_Q16610_OID30736_v1_Inflammation_II_2.1:149480585-151486265	1	150483355	C	T	150510879	rs3737240	-0.677007	0.00783847	0.394392	33042	-86.3698	0.184183
ECSCR.ECSCR_Q19T08_OID30831_v1_Neurology_II_2.5:137784249-139842328	5	137874044	C	A	138538355	rs547613440	-0.444121	0.112908	0.00137469	32867	-3.93348	0.000470532
EDAR.EDAR_Q9UNE0_OID20525_v1_Inflammation_2.2:108510927-110605676	2	109603739	G	A	108987283	rs140661471	1.65969	0.0318064	0.0136782	33657	52.181	0.0748452
EDDM3B.EDDM3B_P56851_OID31365_v1_Oncology_II_2.14:20236563-22239107	14	21238318	G	A	20770159	rs3827905	-0.160371	0.00526753	0.668481	33777	-30.4452	0.0267091
EDEM2.EDEM2_Q9BV94_OID30136_v1_Cardiometabolic_II_2.20:32703167-34735139	20	34275336	TCC	T	35687414	20:34275336_TCC_T	-0.459031	0.120411	0.00143905	32862	-3.8122	0.000442044
EDF1.EDF1_O60869_OID31010_v1_Neurology_II_2.9:138756571-140760760	9	139827654	TA	T	136933202	9:139827654_TA_T	-0.0483911	0.00871227	0.737929	33874	-5.55436	0.000909927
EDIL3.EDIL3_O43854_OID20081_v1_Cardiometabolic_2.5:82236373-84680698	5	83314602	CAT	C	84018783	5:83314602_CAT_C	-0.0997867	0.00893204	0.232996	33043	-11.1718	0.00376294
EDN1.EDN1_P05305_OID30224_v1_Cardiometabolic_II_2.6:11290594-13297427	6	12296255	G	T	12296022	rs5370	0.271847	0.00905546	0.220159	33042	30.0202	0.0265506
EDNRB.EDNRB_P24530_OID30421_v1_Inflammation_II_2.13:77469616-79549662	13	78208019	C	T	77633884	rs141892609	-0.1034	0.0278183	0.0202126	32981	-3.71698	0.00041873
EEF1D.EEF1D_P29692_OID30335_v1_Cardiometabolic_II_2.8:143661898-145679585	8	144982825	CA	C	143908657	rs35925011	0.0335155	0.00767325	0.417895	33942	4.36784	0.000561761
EFCAB14.EFCAB14_O75071_OID31460_v1_Oncology_II_2.1:46140831-48184786	1	47184700	G	A	46719028	rs562442365	-0.528986	0.0432755	0.00839898	33796	-12.2237	0.00440173
EFCAB2.EFCAB2_Q5VUJ9_OID31313_v1_Oncology_II_2.1:244132984-246288530	1	245133662	G	C	244970360	rs61844237	-0.384352	0.00762777	0.469417	33335	-50.3885	0.0707756
EFEMP1.EFEMP1_Q12805_OID20414_v1_Cardiometabolic_2.2:55093102-57150917	2	56096892	A	G	55869757	rs3791679	0.226222	0.00822244	0.22632	33742	27.5128	0.0219413
EFHD1.EFHD1_Q9BUP0_OID31044_v1_Neurology_II_2.2:232470767-234547486	2	233520579	C	T	232655869	rs146096867	0.324893	0.0130347	0.0839956	33874	24.9252	0.0180102
EFNA1.EFNA1_P20827_OID21125_v1_Neurology_2.1:154100352-156107375	1	155106054	A	G	155133578	rs4390169	0.317183	0.00752294	0.518742	33627	42.1621	0.0502093
EFNA4.EFNA4_P52798_OID20935_v1_Neurology_2.1:154036216-156042029	1	155039270	C	T	155066794	rs148289726	-1.30365	0.0781312	0.00251113	33372	-16.6854	0.00827338
EFNB2.EFNB2_P52799_OID30954_v1_Neurology_II_2.13:106142093-108188010	13	107298902	G	GA	106646554	rs148659502	0.0562388	0.0108534	0.147972	33017	5.18168	0.00081255
EGF.EGF_P01133_OID20698_v1_Inflammation_2.4:109834039-111934922	4	110837903	G	GT	109916747	rs3831508	0.133975	0.00774004	0.401842	33592	17.3093	0.00884034
EGFL7.EGFL7_Q9UHF1_OID21252_v1_Oncology_2.9:138553308-140567130	9	139550503	G	T	136656051	rs74557797	-0.285354	0.0135196	0.0933746	32907	-21.1067	0.0133571
EGFLAM.EGFLAM_Q63HQ2_OID31496_v1_Oncology_II_2.5:37258661-39465582	5	38406251	C	T	38406149	rs113400125	1.4561	0.023452	0.0263197	33796	62.0885	0.102387
EGFR.EGFR_P00533_OID20319_v1_Cardiometabolic_2.7:54086710-56279321	7	55236796	C	T	55169103	rs10081281	0.170753	0.0073063	0.453397	34090	23.3707	0.0157693
EGLN1.EGLN1_Q9GZT9_OID20572_v1_Inflammation_2.1:230499502-232558033	1	231624369	A	G	231488623	rs77466488	0.337123	0.0198162	0.0355317	33657	17.0125	0.00852593
EHBP1.EHBP1_Q8NDI1_OID30302_v1_Cardiometabolic_II_2.2:61901013-64273622	2	62735699	AATTAT	A	62508564	2:62735699_AATTAT_A	-0.25967	0.0117731	0.888699	33942	-22.0562	0.0141301
EHD3.EHD3_Q9NZN3_OID30229_v1_Cardiometabolic_II_2.2:30457018-32492317	2	31480967	G	A	31258101	rs592039	-0.192828	0.00851003	0.708652	33042	-22.6589	0.0153008
EIF2AK2.EIF2AK2_P19525_OID31442_v1_Oncology_II_2.2:36326353-38384123	2	37386731	T	C	37159588	rs10187017	0.149572	0.00750335	0.472652	33679	19.934	0.011661
EIF2AK3.EIF2AK3_Q9NZJ5_OID30060_v1_Cardiometabolic_II_2.2:87856259-89926982	2	88929736	T	G	88630218	rs6547787	-0.120734	0.00797025	0.340104	32862	-15.1481	0.00693425
EIF2S2.EIF2S2_P20042_OID30270_v1_Cardiometabolic_II_2.20:31676115-33700049	20	31956665	G	A	33368859	rs139087339	-0.559349	0.13367	0.00109027	33042	-4.18455	0.000529665
EIF4B.EIF4B_P23588_OID21000_v1_Neurology_2.12:52400240-54435999	12	52853237	G	A	52459453	rs111899165	0.453484	0.121907	0.000933063	33436	3.71992	0.000413688
EIF4E.EIF4E_P06730_OID30557_v1_Inflammation_II_2.4:98800427-100850284	4	98919845	T	C	97998694	rs151186658	-0.197336	0.0495459	0.00638505	32981	-3.98289	0.000480756
EIF4EBP1.EIF4EBP1_Q13541_OID20162_v1_Cardiometabolic_2.8:36888052-38917883	8	37815049	G	A	37957531	rs77420323	-0.105147	0.0249796	0.0217998	33693	-4.20931	0.000525599
EIF4G1.EIF4G1_Q04637_OID20625_v1_Inflammation_2.3:183032394-185053146	3	184337865	T	C	184620077	rs142735058	0.168175	0.0403357	0.00935073	34049	4.16938	0.000510291
EIF4G3.EIF4G3_O43432_OID31022_v1_Neurology_II_2.1:20132785-22503390	1	21303583	G	GA	20977090	rs11444926	0.0720452	0.00748173	0.543236	33874	9.62948	0.00272994
EIF5.EIF5_P55010_OID30156_v1_Cardiometabolic_II_2.14:102800574-104811362	14	103812439	T	C	103346102	rs138711694	-0.249859	0.0306619	0.0175777	32862	-8.14884	0.00201661
EIF5A.EIF5A_P63241_OID20423_v1_Inflammation_2.17:6210318-8215782	17	7732966	GT	G	7829648	17:7732966_GT_G	0.0964356	0.0249936	0.0246402	33084	3.85841	0.000449784
ELAC1.ELAC1_Q9H777_OID31029_v1_Neurology_II_2.18:47494410-49514491	18	48510696	T	C	50984326	rs142132015	-0.861409	0.0538017	0.00484147	33874	-16.0108	0.0075108
ELAVL4.ELAVL4_P26378_OID30854_v1_Neurology_II_2.1:49513727-51669444	1	49560537	A	T	49094865	rs6700885	0.0312047	0.0081066	0.639649	32867	3.8493	0.000450616
ELN.ELN_P15502_OID30301_v1_Cardiometabolic_II_2.7:72442503-74484237	7	73474825	G	C	74060495	rs17855988	0.143625	0.00942081	0.100144	33942	15.2455	0.00680115
ELOA.ELOA_Q14241_OID21337_v1_Oncology_2.1:23069961-25088549	1	24051934	T	C	23725444	rs35863927	0.0861558	0.0075528	0.596584	33533	11.4071	0.00386544
ELOB.ELOB_Q15370_OID30127_v1_Cardiometabolic_II_2.16:1821415-3827281	16	2449024	G	A	2399023	rs184190304	0.333242	0.0940229	0.00199357	32862	3.54426	0.000382113
ENAH.ENAH_Q8N8S7_OID20497_v1_Inflammation_2.1:224674531-226840825	1	225668031	G	A	225480329	rs10799316	0.124453	0.00889668	0.754669	33084	13.9887	0.00587998
ENDOU.ENDOU_P21128_OID31498_v1_Oncology_II_2.12:47103517-49119273	12	48129778	A	C	47735995	rs11168215	0.326529	0.00741839	0.306937	31336	44.0162	0.0582273
ENG.ENG_P17813_OID20287_v1_Cardiometabolic_2.9:129577291-131617052	9	130601277	C	T	127838998	rs11794565	0.259315	0.00767873	0.463358	34090	33.7706	0.0323712
ENO1.ENO1_P06733_OID21037_v1_Neurology_2.1:7921059-9938745	1	8926474	G	T	8866415	rs11544513	-1.3221	0.0656869	0.00330682	33567	-20.1273	0.0119247
ENO2.ENO2_P09104_OID21046_v1_Neurology_2.12:6023744-8032860	12	7022359	A	AG	6913195	rs11446182	0.145334	0.00832257	0.273954	33962	17.4626	0.00889906
ENO3.ENO3_P13929_OID30209_v1_Cardiometabolic_II_2.17:3853847-5860424	17	4835217	T	C	4931922	rs2243090	-0.0903813	0.00760477	0.670175	33042	-11.8848	0.00425663
ENOPH1.ENOPH1_Q9UHY7_OID31349_v1_Oncology_II_2.4:82351743-84382330	4	84282719	A	T	83361566	rs59920827	-0.104632	0.028362	0.022738	33777	-3.68916	0.000402772
ENPEP.ENPEP_Q07075_OID30135_v1_Cardiometabolic_II_2.4:110397311-112486441	4	111431444	G	A	110510288	rs33966350	-0.323404	0.0343239	0.0127959	32862	-9.42212	0.00269421
ENPP2.ENPP2_Q13822_OID20288_v1_Cardiometabolic_2.8:119569326-121685630	8	120654225	T	G	119641985	rs13267597	-0.262099	0.00651984	0.326896	34090	-40.2002	0.04526
ENPP5.ENPP5_Q9UJA9_OID20736_v1_Inflammation_2.6:45126922-47138717	6	46116449	G	A	46148712	rs9472701	-0.778049	0.00740822	0.642794	33848	-105.025	0.245782
ENPP6.ENPP6_Q6UWR7_OID30273_v1_Cardiometabolic_II_2.4:184009859-186139026	4	185139101	C	T	184217948	rs78293932	0.952949	0.0236542	0.0239241	33042	40.2867	0.04682
ENPP7.ENPP7_Q6UWV6_OID20689_v1_Inflammation_2.17:76704705-78716018	17	77704314	C	T	79730552	rs8076533	0.950159	0.00797616	0.366583	32595	119.125	0.303313
ENSA.ENSA_O43768_OID31355_v1_Oncology_II_2.1:149593722-151602088	1	150607787	G	A	150635311	rs190018150	0.130954	0.0193415	0.0409685	33777	6.77062	0.00135534
ENTPD2.ENTPD2_Q9Y5L3_OID21260_v1_Oncology_2.9:138942559-140948513	9	139943537	G	T	137049085	9:139943537_G_T	-1.49269	0.0272717	0.0214407	32907	-54.734	0.0834423
ENTPD5.ENTPD5_O75356_OID20104_v1_Cardiometabolic_2.14:73422032-75485991	14	74467222	G	A	74000519	rs146086623	-0.972806	0.0169272	0.0533797	33043	-57.47	0.0908716
ENTPD6.ENTPD6_O75354_OID20100_v1_Cardiometabolic_2.20:24176348-26208711	20	25195509	A	G	25214873	rs6050446	1.86443	0.0212397	0.966546	33043	87.7804	0.189097
ENTR1.ENTR1_Q96C92_OID30231_v1_Cardiometabolic_II_2.9:138296374-140305066	9	139297946	A	C	136403494	rs11145904	-0.296759	0.00996108	0.172546	33042	-29.7918	0.0261587
EP300.EP300_Q09472_OID30438_v1_Inflammation_II_2.22:40488596-42576081	22	40540751	G	A	40144747	rs113922822	-0.184123	0.0549907	0.00512914	32981	-3.34826	0.000339802
EPB41L5.EPB41L5_Q9HCM4_OID30886_v1_Neurology_II_2.2:119770653-121936695	2	120425242	T	C	119667666	rs56141982	0.388365	0.0979564	0.00166784	33017	3.96467	0.00047585
EPCAM.EPCAM_P16422_OID20743_v1_Inflammation_2.2:46596450-48614159	2	47766835	G	C	47539696	rs35569589	0.0443466	0.00913929	0.195332	33651	4.8523	0.000699188
EPGN.EPGN_Q6UW88_OID31373_v1_Oncology_II_2.4:74174187-76182506	4	75160894	A	G	74295177	rs62312545	-0.0562624	0.00930679	0.212541	33777	-6.04531	0.0010808
EPHA1.EPHA1_P21709_OID20677_v1_Inflammation_2.7:142088222-144105949	7	143109208	T	G	143412115	rs75045569	0.254349	0.00908574	0.182667	33785	27.9943	0.0226703
EPHA10.EPHA10_Q5JZY3_OID20840_v1_Neurology_2.1:37181648-39230792	1	37292534	G	A	36826933	rs190722188	-0.541415	0.133761	0.00118036	32922	-4.04763	0.000497393
EPHA2.EPHA2_P29317_OID21342_v1_Oncology_2.1:15450832-17482564	1	16513926	A	G	16187431	rs924204	-0.132954	0.00739711	0.59009	32661	-17.9738	0.00979433
EPHA4.EPHA4_P54764_OID30622_v1_Inflammation_II_2.2:221282747-223438922	2	222389971	G	A	221525251	rs10932916	0.139457	0.00715646	0.514138	33187	19.4869	0.0113129
EPHB4.EPHB4_P54760_OID20242_v1_Cardiometabolic_2.7:99400187-101425145	7	100413005	A	G	100815383	rs314361	0.154367	0.00727139	0.520392	34090	21.2294	0.013048
EPHB6.EPHB6_O15197_OID20982_v1_Neurology_2.7:141552838-143568847	7	142552547	A	G	142854785	rs7789303	-0.31823	0.00860029	0.26594	33375	-37.0022	0.0394071
EPHX2.EPHX2_P34913_OID20119_v1_Cardiometabolic_2.8:26348660-28403081	8	27394334	A	AGTC	27536817	rs71553864	0.260487	0.0165512	0.0575614	33043	15.7383	0.0074403
EPN1.EPN1_Q9Y6I3_OID31252_v1_Oncology_II_2.19:55186592-57220899	19	55487424	CT	C	54976056	19:55487424_CT_C	0.0329715	0.00841022	0.315611	33335	3.92041	0.000460853
EPO.EPO_P01588_OID20522_v1_Inflammation_2.7:99318091-101321323	7	100320381	C	T	100722758	rs11976235	0.546911	0.0492097	0.00591259	33657	11.1139	0.0036565
EPPK1.EPPK1_P58107_OID30250_v1_Cardiometabolic_II_2.8:143939497-145952635	8	144950276	A	G	143876108	rs73375129	-0.54389	0.0110987	0.136615	33042	-49.0048	0.067755
EPS8L2.EPS8L2_Q9H6S3_OID21397_v1_Oncology_2.11:0-1727727	11	706284	G	T	706284	rs11246276	-0.393806	0.0101291	0.158783	33901	-38.8787	0.0426841
ERBB2.ERBB2_P04626_OID21520_v1_Oncology_2.17:36844347-38884911	17	37916823	C	T	39760570	rs3764354	0.200177	0.0100316	0.146109	33822	19.9546	0.011636
ERBB3.ERBB3_P21860_OID20705_v1_Inflammation_2.12:55473892-57497289	12	56489394	A	G	56095610	rs75526830	2.48538	0.0525586	0.00488138	33523	47.2878	0.0625333
ERBB4.ERBB4_Q15303_OID21510_v1_Oncology_2.2:211240442-214403526	2	213403863	C	T	212539139	rs6735267	0.21909	0.00830685	0.26881	33822	26.3746	0.0201526
ERBIN.ERBIN_Q96RT1_OID21323_v1_Oncology_2.5:64222403-66378374	5	64916891	A	G	65621064	rs146408931	0.187097	0.0474491	0.00692907	33533	3.94311	0.000463451
ERC2.ERC2_O15083_OID30880_v1_Neurology_II_2.3:54542339-57502495	3	56133667	G	C	56099639	rs79784038	-0.169855	0.0246018	0.0256318	33017	-6.90417	0.00144165
ERCC1.ERCC1_P07992_OID31223_v1_Oncology_II_2.19:44910592-46954805	19	45398230	G	A	44894973	rs576430700	0.460846	0.111784	0.00134359	32704	4.12265	0.000519429
EREG.EREG_O14944_OID20905_v1_Neurology_2.4:74230862-76254466	4	75248505	G	T	74382788	rs78803121	-0.188065	0.0162063	0.0580075	33375	-11.6044	0.00401863
ERI1.ERI1_Q8IV48_OID31317_v1_Oncology_II_2.8:7860407-9957614	8	8876229	T	C	9018719	rs7814328	-0.0710323	0.00760663	0.460807	33335	-9.33821	0.00260911
ERMAP.ERMAP_Q96PL5_OID30539_v1_Inflammation_II_2.1:42282793-44310662	1	43209941	G	T	42744270	rs11210710	-0.0906164	0.00698466	0.476148	32981	-12.9736	0.00507748
ERN1.ERN1_O75460_OID31391_v1_Oncology_II_2.17:61116502-63207504	17	62159608	C	T	64082248	rs1971298	0.134545	0.00865874	0.245934	33777	15.5386	0.0070976
ERP29.ERP29_P30040_OID30578_v1_Inflammation_II_2.12:111451230-113461253	12	111833788	G	A	111395984	rs10774624	-0.0355828	0.00763416	0.512463	33187	-4.661	0.000654192
ERP44.ERP44_Q9BS26_OID21338_v1_Oncology_2.9:101741467-103861282	9	102924058	C	A	100161776	rs188976415	-0.593584	0.0608047	0.0035906	33467	-9.76214	0.00283948
ERVV-1.ERVV-1_B6SEH8_OID30094_v1_Cardiometabolic_II_2.19:52517174-54519376	19	53107857	C	T	52604604	rs181118031	0.444281	0.114503	0.00149601	32862	3.88008	0.000457919
ESAM.ESAM_Q96AP7_OID20270_v1_Cardiometabolic_2.11:123623022-125632186	11	124626569	G	A	124756673	rs61753651	-1.88968	0.0588128	0.0039161	34090	-32.1304	0.0293933
ESM1.ESM1_Q9NQ30_OID20758_v1_Inflammation_2.5:53273695-55281421	5	54198775	T	C	54902947	rs4242051	0.191598	0.00855867	0.745698	33649	22.3864	0.014675
ESPL1.ESPL1_Q14674_OID31176_v1_Oncology_II_2.12:52662083-54687422	12	53266206	A	G	52872422	rs1492240	0.0319028	0.00832131	0.676062	32704	3.83387	0.00044924
ESR1.ESR1_P03372_OID30434_v1_Inflammation_II_2.6:150977807-153450754	6	152556416	GGT	G	152235281	6:152556416_GGT_G	0.403787	0.114001	0.00145186	32981	3.54196	0.00038024
ESYT2.ESYT2_A0FGR8_OID31134_v1_Neurology_II_2.7:157523688-159622200	7	158539572	T	C	158746881	rs2709865	-0.2912	0.0160667	0.942167	33853	-18.1244	0.00961033
EVI2B.EVI2B_P34910_OID31227_v1_Oncology_II_2.17:28630788-30641072	17	29985097	C	G	31658078	rs4795630	-0.0358488	0.00829492	0.320169	32704	-4.32178	0.00057079
EVI5.EVI5_O60447_OID30519_v1_Inflammation_II_2.1:91974253-94257967	1	93073228	C	A	92607671	rs11808092	-0.145176	0.00863091	0.255329	32981	-16.8205	0.00850556
EVPL.EVPL_Q92817_OID31309_v1_Oncology_II_2.17:73002926-75023387	17	73538125	G	A	75542044	rs77865803	0.154446	0.039522	0.00955452	33335	3.90785	0.000457906
EXOSC10.EXOSC10_Q01780_OID30083_v1_Cardiometabolic_II_2.1:10126675-12159926	1	10136346	A	G	10076288	rs532587363	0.451026	0.128356	0.00127163	32862	3.51387	0.00037559
EXTL1.EXTL1_Q92935_OID30114_v1_Cardiometabolic_II_2.1:25348266-27362955	1	26357656	C	A	26031165	rs2736831	-0.41233	0.0083239	0.692563	32862	-49.5357	0.0694812
EZR.EZR_P15311_OID21017_v1_Neurology_2.6:158186780-160240400	6	159187345	CA	C	158766313	rs375119541	0.0974115	0.00824291	0.696757	33962	11.8176	0.00409528
F10.F10_P00742_OID30684_v1_Inflammation_II_2.13:112777113-114803843	13	113792170	T	A	113137856	rs547138	0.179093	0.00773227	0.605091	33985	23.1618	0.0155401
F11.F11_P03951_OID30773_v1_Inflammation_II_2.4:186187343-188210835	4	187207381	C	T	186286227	rs2289252	0.384964	0.00702899	0.399463	33490	54.768	0.0822027
F11R.F11R_Q9Y624_OID21151_v1_Neurology_2.1:159965001-161990942	1	161032805	T	C	161063015	rs60315407	0.0627253	0.00834639	0.291191	33687	7.51526	0.00167378
F12.F12_P00748_OID30739_v1_Inflammation_II_2.5:175829142-177836565	5	176836532	A	G	177409531	rs1801020	1.18225	0.00866657	0.744934	33995	136.415	0.353757
F13B.F13B_P05160_OID30781_v1_Inflammation_II_2.1:196007871-198036390	1	197009508	G	C	197040378	rs12134960	-0.558501	0.010037	0.159102	33799	-55.6442	0.0839207
F2.F2_P00734_OID30723_v1_Inflammation_II_2.11:45740763-47761056	11	46761055	G	A	46739505	rs1799963	0.730964	0.0372322	0.0109254	33995	19.6326	0.011211
F2R.F2R_P25116_OID20691_v1_Inflammation_2.5:75011951-77031595	5	76028124	A	T	76732299	rs168753	-0.152045	0.0100289	0.172638	33784	-15.1607	0.00675744
F3.F3_P13726_OID21440_v1_Oncology_2.1:93994729-96007315	1	95274365	A	G	94808809	rs6666213	0.184699	0.00720738	0.37292	33714	25.6264	0.0191067
F7.F7_P08709_OID20372_v1_Cardiometabolic_2.13:112760102-114774999	13	113759755	G	T	113105441	rs510335	-0.778851	0.0116972	0.112172	33746	-66.5844	0.116122
FABP1.FABP1_P07148_OID20778_v1_Inflammation_2.2:87422501-89427581	2	88424066	T	C	88124547	rs2241883	-0.236988	0.00795681	0.306829	33649	-29.7843	0.0256863
FABP2.FABP2_P12104_OID20200_v1_Cardiometabolic_2.4:119238405-121243293	4	120280617	C	T	119359462	rs17009129	-0.212769	0.00799018	0.325101	33693	-26.6288	0.0206119
FABP3.FABP3_P05413_OID30351_v1_Cardiometabolic_II_2.1:30838100-32845923	1	31877051	C	T	31404204	rs61780805	-0.191542	0.0162131	0.0477772	33942	-11.814	0.00409521
FABP4.FABP4_P15090_OID20245_v1_Cardiometabolic_2.8:81390654-83395468	8	82391183	T	TG	81478948	rs112313579	-0.117675	0.00946383	0.159064	34090	-12.4342	0.00451484
FABP5.FABP5_Q01469_OID21043_v1_Neurology_2.8:81192771-83197010	8	82193282	C	A	81281047	rs118019635	-0.199588	0.0143705	0.0735571	33822	-13.8887	0.00567095
FABP6.FABP6_P51161_OID20076_v1_Cardiometabolic_2.5:158614388-160665729	5	159659273	C	T	160232266	rs1130435	-0.131452	0.00787887	0.4012	33043	-16.6841	0.00835379
FABP9.FABP9_Q0Z7S8_OID20501_v1_Inflammation_2.8:81370488-83373814	8	82412691	G	T	81500456	rs28497692	-0.224364	0.0185867	0.0384186	33657	-12.0712	0.00431072
FADD.FADD_Q13158_OID20151_v1_Cardiometabolic_2.11:69049402-71053496	11	70045922	G	A	70199816	rs10898847	0.0796562	0.0076401	0.407972	33693	10.4261	0.0032159
FAM13A.FAM13A_O94988_OID31463_v1_Oncology_II_2.4:88647111-90978336	4	89932374	A	AAGGG	89011223	rs34262577	-0.167281	0.00999551	0.169097	33796	-16.7356	0.00821928
FAM171A2.FAM171A2_A8MVW0_OID31005_v1_Neurology_II_2.17:41430583-43441221	17	41850379	C	T	43773011	rs759704403	-0.480253	0.137844	0.000992992	33874	-3.48403	0.000358214
FAM171B.FAM171B_Q6P995_OID31338_v1_Oncology_II_2.2:186558787-188630686	2	187557294	C	T	186692567	rs3886170	-0.376972	0.0084636	0.278749	33777	-44.5404	0.0554754
FAM172A.FAM172A_Q8WUF8_OID30248_v1_Cardiometabolic_II_2.5:91953431-94447404	5	93138654	T	C	93802948	rs1470150	0.191092	0.0111595	0.131773	33042	17.1237	0.00879614
FAM20A.FAM20A_Q96MK3_OID30348_v1_Cardiometabolic_II_2.17:65531257-67597508	17	66529779	G	A	68533638	rs2952271	-0.238835	0.00764245	0.653075	33942	-31.2511	0.0279688
FAM3B.FAM3B_P58499_OID21372_v1_Oncology_2.21:41688728-43729654	21	42718262	C	T	41346335	rs57529409	-1.15267	0.0174657	0.0472149	33533	-65.9962	0.114956
FAM3C.FAM3C_Q92520_OID20233_v1_Cardiometabolic_2.7:119988932-122036362	7	121080192	A	AAAC	121440138	rs36198735	-0.114276	0.00830653	0.733037	33628	-13.7574	0.0055967
FAM3D.FAM3D_Q96BQ1_OID31514_v1_Oncology_II_2.3:57619673-59652501	3	58649978	T	G	58664251	rs12493131	0.491741	0.0109208	0.903715	33796	45.0279	0.0565973
FAP.FAP_Q12884_OID20330_v1_Cardiometabolic_2.2:162027194-164099955	2	163071161	C	G	162214651	rs4664454	1.0747	0.0368348	0.0100624	34090	29.1762	0.0243624
FARSA.FARSA_Q9Y285_OID30887_v1_Neurology_II_2.19:12033293-14044525	19	13035722	T	C	12924908	rs35087277	-0.12136	0.020191	0.0368598	33017	-6.0106	0.00109301
FAS.FAS_P25445_OID20316_v1_Cardiometabolic_2.10:89750555-91776816	10	90782922	T	A	89023165	rs10887882	-0.256654	0.00710505	0.584859	33960	-36.1228	0.0370015
FASLG.FASLG_P48023_OID20665_v1_Inflammation_2.1:171628243-173636016	1	172672473	T	A	172703333	rs79419452	-0.0994035	0.00932009	0.156238	34049	-10.6655	0.00332974
FBLN2.FBLN2_P98095_OID30378_v1_Cardiometabolic_II_2.3:12590625-14679904	3	13613064	A	G	13571564	rs7623097	-1.56312	0.0460695	0.0063026	33924	-33.9296	0.0328214
FBN2.FBN2_P35556_OID30974_v1_Neurology_II_2.5:126593601-128873938	5	127874149	G	C	128538456	rs78821460	0.54451	0.0139974	0.0834732	33017	38.9008	0.0438245
FBP1.FBP1_P09467_OID20227_v1_Cardiometabolic_2.9:96365415-98402545	9	97359479	A	G	94597197	rs499206	0.575477	0.0141736	0.924969	33693	40.602	0.0466456
FCAMR.FCAMR_Q8WWV6_OID30332_v1_Cardiometabolic_II_2.1:206131312-208143805	1	207140440	C	T	206967095	rs11119933	0.447089	0.00950568	0.178366	33942	47.0339	0.0611875
FCAR.FCAR_P24071_OID20564_v1_Inflammation_2.19:54385691-56402786	19	55391374	C	G	54879918	rs12608573	0.843811	0.00917812	0.217634	33657	91.9372	0.200726
FCER1A.FCER1A_P12319_OID30992_v1_Neurology_II_2.1:158253365-160277992	1	159258641	C	A	159288851	rs61828219	0.174466	0.0102656	0.165612	33874	16.9952	0.00845472
FCER2.FCER2_P06734_OID21133_v1_Neurology_2.19:6753662-8767017	19	7761812	A	G	7696926	rs2277989	-0.291996	0.00745586	0.487384	33687	-39.1633	0.0435471
FCGR2A.FCGR2A_P12318_OID20391_v1_Cardiometabolic_2.1:160475247-162489619	1	161480649	A	G	161510859	rs11810143	-1.47429	0.0118432	0.117425	33477	-124.484	0.316423
FCGR2B.FCGR2B_P31994_OID21215_v1_Oncology_2.1:160617033-162648444	1	161479745	A	G	161509955	rs1801274	-0.450778	0.00771422	0.5344	32907	-58.4347	0.0940105
FCGR3B.FCGR3B_O75015_OID20387_v1_Cardiometabolic_2.1:160592986-162601753	1	161599779	G	C	161629989	rs200688856	-0.862359	0.00774644	0.341007	33687	-111.323	0.268943
FCN1.FCN1_O00602_OID30690_v1_Inflammation_II_2.9:136795078-138809758	9	137857446	G	T	134965600	rs11103604	0.442295	0.00843249	0.266096	33916	52.4513	0.0750301
FCN2.FCN2_Q15485_OID20382_v1_Cardiometabolic_2.9:136772656-138779369	9	137776054	G	A	134884208	rs7041446	-0.619952	0.00745726	0.459504	33473	-83.134	0.171138
FCRL1.FCRL1_Q96LA6_OID20172_v1_Cardiometabolic_2.1:156764193-158789910	1	157771880	C	T	157802090	rs4971154	-0.357564	0.00734556	0.50309	33693	-48.6776	0.0657055
FCRL2.FCRL2_Q96LA5_OID20639_v1_Inflammation_2.1:156715523-158746922	1	157744004	A	G	157774214	rs12568320	0.767318	0.00986548	0.167657	33978	77.7781	0.151132
FCRL3.FCRL3_Q96P31_OID20443_v1_Inflammation_2.1:156646271-158670559	1	157668390	T	C	157698600	rs7522061	0.964697	0.00768259	0.483058	33084	125.569	0.322766
FCRL5.FCRL5_Q96RD9_OID21111_v1_Neurology_2.1:156483167-158522305	1	157513770	GA	G	157543980	1:157513770_GA_G	-0.492922	0.00882199	0.213121	33687	-55.8742	0.0848145
FCRLB.FCRLB_Q6BAA4_OID21193_v1_Oncology_2.1:160691334-162697933	1	161688764	G	C	161718974	rs61801180	1.36339	0.0157537	0.0614433	32907	86.5441	0.185407
FDX1.FDX1_P10109_OID30078_v1_Cardiometabolic_II_2.11:109300672-111335608	11	110261370	G	A	110390646	rs2724424	0.0537203	0.00816769	0.343384	32862	6.57717	0.00131466
FDX2.FDX2_Q6P4F2_OID30147_v1_Cardiometabolic_II_2.19:9420721-11426691	19	10469975	A	C	10359299	rs12720356	-0.0541907	0.0129065	0.0983507	32862	-4.19871	0.000536174
FEN1.FEN1_P39748_OID21192_v1_Oncology_2.11:60560383-62564710	11	62439554	G	C	62672082	rs55638384	-0.0870485	0.0239648	0.025177	32907	-3.63235	0.000400786
FES.FES_P07332_OID21207_v1_Oncology_2.15:90427734-92439006	15	91429042	G	A	90885812	rs1894401	0.133012	0.00765013	0.523034	32907	17.3869	0.00910299
FETUB.FETUB_Q9UGM5_OID20404_v1_Cardiometabolic_2.3:185353758-187370930	3	186360255	T	A	186642466	rs114780909	-2.13914	0.0403146	0.00893746	33742	-53.0612	0.0770154
FGA.FGA_P02671_OID30788_v1_Inflammation_II_2.4:154504278-156511894	4	155479065	C	T	154557913	rs140473879	-1.30656	0.0612866	0.00378442	33201	-21.3189	0.0135043
FGD3.FGD3_Q5JSP0_OID31040_v1_Neurology_II_2.9:94709805-96798515	9	95678161	G	A	92915879	rs7039298	-0.0681583	0.0141511	0.0831973	33874	-4.81647	0.000684374
FGF12.FGF12_P61328_OID30454_v1_Inflammation_II_2.3:190857179-193445330	3	191971659	A	G	192253870	rs142882712	-0.506255	0.122599	0.00122177	32981	-4.12936	0.000516745
FGF19.FGF19_O95750_OID20715_v1_Inflammation_2.11:68513006-70518790	11	70313873	A	G	70467768	rs61885873	0.286754	0.0711325	0.00311585	33848	4.03127	0.00047989
FGF2.FGF2_P09038_OID20503_v1_Inflammation_2.4:122747837-124819391	4	123748616	C	G	122827461	rs2922979	-0.711469	0.00815841	0.309475	33657	-87.2068	0.184311
FGF20.FGF20_Q9NP95_OID30459_v1_Inflammation_II_2.8:15849690-17859854	8	15853541	C	A	15996032	rs554704474	-0.60437	0.1457	0.00093011	32981	-4.14804	0.00052143
FGF21.FGF21_Q9NSA1_OID21402_v1_Oncology_2.19:48258781-50261587	19	49260677	A	C	48757420	rs838131	-0.122881	0.00765017	0.456623	33906	-16.0625	0.00755194
FGF23.FGF23_Q9GZV9_OID21411_v1_Oncology_2.12:3477393-5488878	12	4491909	G	C	4382743	rs6489536	0.108306	0.00781877	0.338541	33905	13.8521	0.00562747
FGF3.FGF3_P11487_OID30544_v1_Inflammation_II_2.11:68624736-70634184	11	68862070	G	A	69094602	rs190439489	-0.207967	0.0560759	0.00522858	32981	-3.70867	0.000416861
FGF5.FGF5_P12034_OID20490_v1_Inflammation_2.4:80187742-82212171	4	81182554	T	C	80261400	rs12509595	0.682078	0.00783308	0.293417	33084	87.0766	0.186452
FGF6.FGF6_P10767_OID30443_v1_Inflammation_II_2.12:3543308-5554981	12	3856564	G	A	3747398	rs79321752	0.0470701	0.0112996	0.135972	32981	4.16564	0.000525862
FGF7.FGF7_P21781_OID31241_v1_Oncology_II_2.15:48715439-50780972	15	50519673	T	A	50227476	rs16963441	0.0492059	0.0119345	0.120863	32704	4.123	0.000519517
FGF9.FGF9_P31371_OID31193_v1_Oncology_II_2.13:21245212-23278637	13	21871141	C	T	21297002	rs74658178	0.358943	0.088232	0.00230703	32648	4.06817	0.000506666
FGFBP1.FGFBP1_Q14512_OID21507_v1_Oncology_2.4:14937200-16940363	4	15949551	G	A	15947928	rs9968276	-0.121115	0.00903898	0.202368	33822	-13.3992	0.0052803
FGFBP2.FGFBP2_Q9BYJ0_OID30395_v1_Cardiometabolic_II_2.4:14961868-16964798	4	15960246	A	G	15958623	rs35700679	0.719486	0.00974955	0.14828	33924	73.7968	0.138328
FGFBP3.FGFBP3_Q8TAT2_OID31108_v1_Neurology_II_2.10:92666341-94669243	10	93665468	C	CA	91905711	rs555601744	-0.390045	0.00783744	0.311489	33853	-49.7669	0.068174
FGFR2.FGFR2_P21802_OID21478_v1_Oncology_2.10:122237844-124357972	10	123311698	G	A	121552184	rs2981430	-0.112753	0.00715232	0.580332	33822	-15.7645	0.0072943
FGFR4.FGFR4_P22455_OID30646_v1_Inflammation_II_2.5:175513916-177525145	5	176520243	G	A	177093242	rs351855	1.00916	0.00798055	0.295989	33187	126.452	0.325155
FGL1.FGL1_Q08830_OID30702_v1_Inflammation_II_2.8:16721898-18753047	8	17739843	C	A	17882334	rs3739404	0.657176	0.00763675	0.691037	33985	86.0544	0.178915
FGR.FGR_P09769_OID20828_v1_Neurology_2.1:26938575-28961696	1	27960792	G	A	27634281	rs3737803	-0.178818	0.0142661	0.0734919	32922	-12.5345	0.00474961
FH.FH_P07954_OID30839_v1_Neurology_II_2.1:240660903-242683055	1	242185380	C	T	242022078	rs183155423	-0.436334	0.103579	0.00188476	32867	-4.21257	0.000539635
FHIP2A.FHIP2A_Q5W0V3_OID30187_v1_Cardiometabolic_II_2.10:115581539-117659591	10	116182883	G	A	114423124	rs185072356	-0.266429	0.0735717	0.00342927	32862	-3.62135	0.000398909
FHIT.FHIT_P49789_OID20872_v1_Neurology_2.3:58733003-62237126	3	59969336	G	A	59983610	rs13070475	0.0893594	0.00798745	0.644227	32922	11.1875	0.0037873
FIS1.FIS1_Q9Y3D6_OID20722_v1_Inflammation_2.7:99882753-101888362	7	100874354	T	C	101231073	rs7778271	-0.346054	0.0165093	0.0543072	33656	-20.9612	0.0128865
FKBP14.FKBP14_Q9NWM8_OID31065_v1_Neurology_II_2.7:29050203-31066318	7	30136191	G	C	30096575	rs181397928	-1.01786	0.141659	0.000789221	33874	-7.18528	0.00152181
FKBP1B.FKBP1B_P68106_OID20618_v1_Inflammation_2.2:23272611-25286551	2	24259188	C	G	24036318	rs872169	-0.254938	0.00934126	0.204868	33863	-27.2916	0.0215221
FKBP4.FKBP4_Q02790_OID20960_v1_Neurology_2.12:1904136-3914589	12	2903648	T	C	2794482	rs3814251	-0.133721	0.0196979	0.0386422	33436	-6.78859	0.00137641
FKBP5.FKBP5_Q13451_OID20937_v1_Neurology_2.6:34541367-36696360	6	35688619	T	C	35720842	rs2817032	0.208797	0.00835038	0.286876	33436	25.0045	0.0183559
FKBP7.FKBP7_Q9Y680_OID20846_v1_Neurology_2.2:178328391-180343327	2	179343146	CTTTT	C	178478419	Affx-52361541	-0.76397	0.0653828	0.00346916	32861	-11.6846	0.00413756
FLI1.FLI1_Q01543_OID21239_v1_Oncology_2.11:127556430-129683162	11	127882082	T	C	128012187	rs180913355	-0.499212	0.137246	0.000901309	32907	-3.63735	0.000401891
FLRT2.FLRT2_O43155_OID20946_v1_Neurology_2.14:84996488-87120772	14	86089315	G	A	85622971	rs17646457	-0.698907	0.0103681	0.150601	33436	-67.4094	0.119642
FLT1.FLT1_P17948_OID21301_v1_Oncology_2.13:27874483-30069265	13	28986016	C	G	28411879	rs552252905	-1.14473	0.112757	0.00118954	33469	-10.1522	0.00307002
FLT3.FLT3_P36888_OID21272_v1_Oncology_2.13:27577411-29674713	13	28637838	A	G	28063701	rs9554228	-0.0844657	0.00788074	0.627197	32907	-10.718	0.00347876
FLT3LG.FLT3LG_P49771_OID20661_v1_Inflammation_2.19:48977472-50989488	19	49959772	G	A	49456515	rs147362951	0.186881	0.0306938	0.0140486	34049	6.08856	0.00108756
FLT4.FLT4_P35916_OID21491_v1_Oncology_2.5:179028506-181076600	5	180057293	T	C	180630293	rs34221241	-0.442515	0.010485	0.108302	33822	-42.2046	0.0500299
FMNL1.FMNL1_O95466_OID20884_v1_Neurology_2.17:42299252-44324685	17	42358417	G	A	44281049	rs9903153	-0.105898	0.0245564	0.0246003	32922	-4.31244	0.000564566
FN1.FN1_P02751_OID30787_v1_Inflammation_II_2.2:215225588-217300791	2	216300482	T	A	215435759	rs1250259	0.447594	0.00847239	0.736506	33995	52.8297	0.0758707
FNDC1.FNDC1_Q4ZHG4_OID31127_v1_Neurology_II_2.6:158590432-160693140	6	159948120	A	G	159527088	rs73588939	-0.428157	0.00846355	0.266706	33853	-50.5883	0.0702836
FNTA.FNTA_P49354_OID31381_v1_Oncology_II_2.8:41911466-43940928	8	42945803	AT	A	43090660	8:42945803_AT_A	-0.0870058	0.0131487	0.0926964	33777	-6.61706	0.00129463
FOLH1.FOLH1_Q04609_OID30430_v1_Inflammation_II_2.11:48166644-50230154	11	49180460	G	T	49158908	rs61886488	0.190771	0.0171249	0.0575251	32981	11.14	0.00374864
FOLR1.FOLR1_P15328_OID21529_v1_Oncology_2.11:70900753-72907367	11	71878862	T	C	72167818	rs115974400	-0.18134	0.0142889	0.0680828	33694	-12.691	0.00475736
FOLR2.FOLR2_P14207_OID21062_v1_Neurology_2.11:70927838-72932994	11	71917353	C	T	72206309	rs146893981	0.321264	0.0212574	0.0293612	33962	15.113	0.00668036
FOLR3.FOLR3_P41439_OID21485_v1_Oncology_2.11:70846771-72850936	11	71850156	C	CTA	72139110	rs139130389	1.70004	0.0144003	0.0726155	33760	118.056	0.292201
FOS.FOS_P01100_OID31221_v1_Oncology_II_2.14:74745531-76748933	14	75555713	G	A	75089010	rs550240808	0.352074	0.0843413	0.00240676	32648	4.1744	0.000533456
FOSB.FOSB_P53539_OID20791_v1_Neurology_2.19:44971254-46978437	19	45978909	G	A	45475651	rs113934205	-0.0837025	0.0201209	0.041557	32922	-4.15998	0.000525373
FOXJ3.FOXJ3_Q9UPW0_OID30445_v1_Inflammation_II_2.1:41642219-43801551	1	42657196	T	G	42191525	rs1139978	-0.102658	0.0110362	0.138762	32981	-9.30193	0.00261664
FOXO1.FOXO1_Q12778_OID20515_v1_Inflammation_2.13:40129804-42240778	13	41184358	A	T	40610221	rs17061453	0.279848	0.0184299	0.0430927	33657	15.1845	0.0068039
FOXO3.FOXO3_O43524_OID21271_v1_Oncology_2.6:107881028-110005977	6	109009646	C	T	108688443	rs1935958	0.0448413	0.0105874	0.158391	32907	4.23535	0.00054482
FRMD4B.FRMD4B_Q9Y2L6_OID30155_v1_Cardiometabolic_II_2.3:68217933-70435239	3	68992575	TA	T	68943424	3:68992575_TA_T	-0.0393333	0.010598	0.156946	32862	-3.71139	0.000418984
FRZB.FRZB_Q92765_OID20968_v1_Neurology_2.2:182698002-184731365	2	183699364	C	T	182834637	rs13009	-0.816929	0.0136228	0.0815478	33309	-59.9678	0.0974426
FSHB.FSHB_P01225_OID30233_v1_Cardiometabolic_II_2.11:29252561-31256741	11	30226528	G	A	30204981	rs11031006	-0.146851	0.00726083	0.142977	33042	-20.2251	0.0122285
FST.FST_P19883_OID20770_v1_Inflammation_2.5:51776459-53782964	5	53327571	T	C	54031741	rs31226	-0.141806	0.00761229	0.602504	33784	-18.6286	0.0101674
FSTL1.FSTL1_Q12841_OID30254_v1_Cardiometabolic_II_2.3:119111140-121169839	3	120169248	C	T	120450401	rs1147707	-0.149402	0.0078955	0.394776	33042	-18.9224	0.0107203
FSTL3.FSTL3_O95633_OID20782_v1_Inflammation_2.19:0-1683385	19	663929	A	G	663929	rs916904	0.0866776	0.00756545	0.633526	33590	11.457	0.00389261
FTCD.FTCD_O95954_OID31137_v1_Neurology_II_2.21:46556176-48575493	21	47555017	C	G	46135103	rs550999731	-0.948117	0.0721443	0.00349262	33785	-13.142	0.00508606
FUCA1.FUCA1_P04066_OID20261_v1_Cardiometabolic_2.1:23171567-25194780	1	24180962	T	C	23854472	rs13551	-0.381903	0.00463366	0.338992	33961	-82.4193	0.166682
FUOM.FUOM_A2VDF0_OID30626_v1_Inflammation_II_2.10:134168662-136171523	10	135174600	T	C	133361096	rs11816588	0.503113	0.0207073	0.0325539	33187	24.2964	0.0174767
FURIN.FURIN_P09958_OID21514_v1_Oncology_2.15:90411818-92426687	15	91420940	C	G	90877710	rs2071410	0.194343	0.00785383	0.325848	33822	24.745	0.0177821
FUS.FUS_P35637_OID21256_v1_Oncology_2.16:30191431-32206192	16	31669475	G	A	31658154	rs138378368	-0.290807	0.0863515	0.00232578	32846	-3.36771	0.000345174
FUT1.FUT1_P19526_OID31295_v1_Oncology_II_2.19:48251268-50258615	19	49254504	G	A	48751247	rs2071699	-0.134151	0.0310677	0.0151483	33271	-4.31802	0.000560093
FUT3.FUT3_FUT5_P21217_Q11128_OID21013_v1_Neurology_2.19:4842899-6857133	19	5841356	G	T	5841345	rs3760775	-1.06768	0.015182	0.0602896	33962	-70.3254	0.127113
FUT5.FUT3_FUT5_P21217_Q11128_OID21013_v1_Neurology_2.19:4865837-6870551	19	5841356	G	T	5841345	rs3760775	-1.06768	0.015182	0.0602896	33962	-70.3254	0.127113
FUT8.FUT8_Q9BYC5_OID20992_v1_Neurology_2.14:64877310-67210839	14	65796846	G	C	65330128	rs2127870	-0.915494	0.00949587	0.795153	33436	-96.4097	0.21752
FXN.FXN_Q16595_OID21442_v1_Oncology_2.9:70650668-72693992	9	71830229	T	TAAAATA	69215313	rs112450466	0.0787658	0.0078101	0.379128	33966	10.0851	0.00298551
FXYD5.FXYD5_Q96DB9_OID20463_v1_Inflammation_2.19:34645638-36660784	19	35663250	A	G	35172347	rs756845	-0.379885	0.00935539	0.779874	33084	-40.606	0.0474723
FYB1.FYB1_O15117_OID21140_v1_Neurology_2.5:38105354-40270751	5	39196075	G	GA	39195973	rs35989734	-0.119846	0.0265357	0.977928	33620	-4.51641	0.000606352
FZD10.FZD10_Q9ULW2_OID30931_v1_Neurology_II_2.12:129647009-131650285	12	129675641	C	T	129191096	rs74843785	-0.0507823	0.0130463	0.0980449	33017	-3.89247	0.000458684
FZD8.FZD8_Q9H461_OID30818_v1_Neurology_II_2.10:34927175-36931224	10	36585063	T	C	36296135	rs576044136	0.387512	0.0919004	0.002361	32867	4.21665	0.00054068
GABARAP.GABARAP_O95166_OID31414_v1_Oncology_II_2.17:6143327-8145768	17	6908903	G	A	7005584	rs11078661	-0.0511199	0.0144305	0.0737037	33777	-3.54249	0.000371394
GABARAPL1.GABARAPL1_Q9H0R8_OID31253_v1_Oncology_II_2.12:9365476-11375727	12	9968349	T	G	9815753	rs12822999	0.291786	0.071153	0.00333241	33335	4.10082	0.000504223
GABRA4.GABRA4_P48169_OID30803_v1_Neurology_II_2.4:45920917-47995598	4	47956115	G	T	47954098	rs185545258	0.281964	0.0858777	0.00244145	32867	3.28332	0.000327887
GAD2.GAD2_Q05329_OID30449_v1_Inflammation_II_2.10:25505301-27593487	10	27553182	G	A	27264253	rs548277031	0.284202	0.0806053	0.00268686	32981	3.52585	0.00037679
GADD45B.GADD45B_O75293_OID31261_v1_Oncology_II_2.19:1476125-3478255	19	2633374	G	A	2633376	rs535443812	0.365789	0.0984403	0.00187879	33335	3.71585	0.000414033
GADD45GIP1.GADD45GIP1_Q8TAE8_OID30237_v1_Cardiometabolic_II_2.19:12063933-14068037	19	13397945	T	C	13287131	rs12975522	0.0336218	0.00870069	0.265004	33042	3.86427	0.000451723
GAL.GAL_P22466_OID20727_v1_Inflammation_2.11:67452012-69458643	11	68441727	T	A	68674259	rs76634175	0.151832	0.0130137	0.0778132	33848	11.6671	0.00400543
GALNT10.GALNT10_Q86SR1_OID21371_v1_Oncology_2.5:152570293-154800544	5	153573938	C	T	154194378	rs890793	0.384497	0.00760186	0.382002	33533	50.5793	0.0708833
GALNT2.GALNT2_Q10471_OID21423_v1_Oncology_2.1:229193536-231417868	1	230295691	G	A	230159944	rs4846914	0.292801	0.00739692	0.606091	33966	39.5842	0.0440974
GALNT3.GALNT3_Q14435_OID20471_v1_Inflammation_2.2:165604098-167650757	2	166723533	T	C	165867023	rs2116546	-0.38921	0.00826425	0.297937	33084	-47.0956	0.0628292
GALNT5.GALNT5_Q7Z7M9_OID30295_v1_Cardiometabolic_II_2.2:157114217-159175003	2	158141092	G	T	157284580	rs714649	-0.940726	0.02784	0.0181911	33942	-33.7904	0.0325448
GALNT7.GALNT7_Q86SF2_OID21377_v1_Oncology_2.4:173089962-175245118	4	174235304	C	A	173314153	rs144873913	-0.855181	0.0766961	0.00234098	33533	-11.1503	0.00369394
GAMT.GAMT_Q14353_OID30133_v1_Cardiometabolic_II_2.19:397025-2401541	19	698494	T	C	698494	rs8104027	0.0312321	0.0083125	0.369397	32862	3.75725	0.000429397
GAPDH.GAPDH_P04406_OID30600_v1_Inflammation_II_2.12:5643683-7647537	12	6582980	CA	C	6473814	rs796441977	0.0373566	0.00883089	0.712537	32435	4.23022	0.000551407
GART.GART_P22102_OID31004_v1_Neurology_II_2.21:33876238-35915198	21	34871738	ATTT	A	33499431	21:34871738_ATTT_A	-0.128885	0.00897579	0.768548	33874	-14.3592	0.00605003
GAS2.GAS2_O43903_OID31285_v1_Oncology_II_2.11:21688122-23834601	11	22696890	T	C	22675344	rs2279240	0.11438	0.00843309	0.706933	33335	13.5632	0.00548828
GAS6.GAS6_Q14393_OID20318_v1_Cardiometabolic_2.13:113523522-115567049	13	114551993	T	C	113849020	rs6602909	-0.33847	0.0077855	0.324174	33840	-43.4744	0.0528974
GASK1A.GASK1A_Q9UFP1_OID30109_v1_Cardiometabolic_II_2.3:42020803-44099207	3	43126405	C	T	43084913	rs493412	0.729599	0.00801419	0.629457	32862	91.0384	0.201409
GAST.GAST_P01350_OID31083_v1_Neurology_II_2.17:38868583-40872221	17	39841153	CA	C	41684901	17:39841153_CA_C	0.0426783	0.00936138	0.3005	33853	4.55898	0.000613579
GATA3.GATA3_P23771_OID31219_v1_Oncology_II_2.10:7096651-9117161	10	8764161	G	C	8722198	rs116881504	0.256564	0.0638463	0.00435835	32704	4.01846	0.00049352
GATD3.GATD3_P0DPI2_OID30253_v1_Cardiometabolic_II_2.21:44553565-46565593	21	45544594	T	C	44124713	rs2187313	-0.124353	0.00990454	0.81769	33042	-12.5552	0.004748
GBA.GBA_P04062_OID30966_v1_Neurology_II_2.1:154204243-156214418	1	154653145	T	C	154680669	rs566753328	0.447785	0.123358	0.00137083	33017	3.62996	0.000398927
GBP1.GBP1_P32455_OID31128_v1_Neurology_II_2.1:88518002-90530891	1	89523756	G	T	89058073	rs148526074	-1.31382	0.0230814	0.0276273	33789	-56.9212	0.0874994
GBP2.GBP2_P32456_OID20489_v1_Inflammation_2.1:88571815-90591797	1	89554224	A	C	89088541	rs7531439	0.124449	0.00946279	0.790467	33084	13.1514	0.0052007
GBP4.GBP4_Q96PP9_OID20845_v1_Neurology_2.1:88646827-90664625	1	89652078	A	T	89186395	rs608339	-0.805029	0.00768749	0.507702	32922	-104.719	0.249866
GBP6.GBP6_Q6ZN66_OID30139_v1_Cardiometabolic_II_2.1:88829618-90853719	1	90604498	C	A	90138940	rs116530994	-0.0655227	0.0177093	0.0535621	32862	-3.6999	0.000416395
GC.GC_P02774_OID30780_v1_Inflammation_II_2.4:71607410-73671237	4	72617775	A	G	71752058	rs1352846	1.20212	0.00830944	0.2923	33995	144.669	0.381056
GCC1.GCC1_Q96CN9_OID31147_v1_Neurology_II_2.7:126220682-128225650	7	128124271	CT	C	128484217	7:128124271_CT_C	0.345319	0.107479	0.00150536	33853	3.2129	0.000304835
GCG.GCG_P01275_OID21263_v1_Oncology_2.2:161999392-164008757	2	162488848	TA	T	161632338	2:162488848_TA_T	-0.0499476	0.0131823	0.0913712	32907	-3.78899	0.000436083
GCHFR.GCHFR_P30047_OID30631_v1_Inflammation_II_2.15:40056266-42059906	15	41065726	T	A	40773528	rs2289218	0.111278	0.00740302	0.457826	32376	15.0314	0.00693038
GCLM.GCLM_P48507_OID30059_v1_Cardiometabolic_II_2.1:93350755-95374986	1	94384624	G	A	93919068	rs12563495	-0.0602814	0.00766648	0.508741	32862	-7.86298	0.00187786
GCNT1.GCNT1_Q02742_OID21379_v1_Oncology_2.9:78056582-80122332	9	79117751	A	G	76502835	rs2282683	-0.496234	0.00891003	0.209957	33533	-55.6939	0.0846683
GDF15.GDF15_Q99988_OID20251_v1_Cardiometabolic_2.19:17496968-19499986	19	18499858	T	C	18389048	rs1054221	0.391818	0.00893373	0.14593	34090	43.8583	0.0534118
GDF2.GDF2_Q9UK05_OID20202_v1_Cardiometabolic_2.10:47411774-49416908	10	48418045	G	C	47321317	rs74856038	-0.0746159	0.0200422	0.0328798	33693	-3.72294	0.000411201
GDNF.GDNF_P39905_OID20861_v1_Neurology_2.5:36812779-38840143	5	37820741	G	A	37820639	rs62360373	-0.393059	0.0127449	0.0951924	32922	-30.8405	0.0280794
GET3.GET3_O43681_OID30303_v1_Cardiometabolic_II_2.19:11847920-13859137	19	13251982	T	G	13141168	rs2304096	0.0563263	0.0133847	0.910859	33942	4.20826	0.000521484
GFAP.GFAP_P14136_OID21247_v1_Oncology_2.17:41980527-43992868	17	42991449	C	T	44914081	rs59291670	0.277537	0.0239523	0.0214784	32847	11.5871	0.0040708
GFER.GFER_P55789_OID21259_v1_Oncology_2.16:1034194-3037750	16	2023322	C	T	1973321	rs61516948	-0.10356	0.0114198	0.126032	32907	-9.06846	0.00249284
GFOD2.GFOD2_Q3B7J2_OID21216_v1_Oncology_2.16:66708439-68753219	16	67982149	C	T	67948246	rs192499030	0.290207	0.0716938	0.00355475	32907	4.04787	0.000497678
GFRA1.GFRA1_P56159_OID21457_v1_Oncology_2.10:116816436-119034217	10	118001771	T	C	116242259	rs11197603	-0.303471	0.0101237	0.147994	33906	-29.9763	0.0258178
GFRA2.GFRA2_O00451_OID21330_v1_Oncology_2.8:20547910-22646387	8	21474088	G	A	21616577	rs1480999	0.308538	0.00776918	0.562143	33533	39.7131	0.0449195
GFRA3.GFRA3_O60609_OID20933_v1_Neurology_2.5:136588069-138610310	5	137480609	T	A	138144920	rs56259296	0.0917365	0.00814322	0.365455	33313	11.2654	0.00379513
GFRAL.GFRAL_Q6UXV0_OID31091_v1_Neurology_II_2.6:54192267-56267291	6	55484581	A	G	55619783	rs72988065	0.369612	0.010241	0.153581	32828	36.0914	0.0381649
GGA1.GGA1_Q9UJY5_OID20838_v1_Neurology_2.22:37004841-39029571	22	37228820	G	A	36832777	rs185970003	0.110948	0.0306604	0.0170658	32922	3.61861	0.00039758
GGACT.GGACT_Q9BVM4_OID30290_v1_Cardiometabolic_II_2.13:100182434-102241043	13	101195523	G	A	100543269	rs4772304	-0.445226	0.00752524	0.512751	33942	-59.1644	0.0934881
GGCT.GGCT_O75223_OID30304_v1_Cardiometabolic_II_2.7:29536237-31544445	7	30543734	G	A	30504118	rs4259	-0.119163	0.00843961	0.726761	33876	-14.1195	0.00585056
GGH.GGH_Q92820_OID20416_v1_Cardiometabolic_2.8:62927638-64951365	8	63931196	G	A	63018637	rs74329104	0.722608	0.0150591	0.0659257	33092	47.9848	0.0650536
GGT1.GGT1_P19440_OID21075_v1_Neurology_2.22:23979718-26024963	22	24997846	T	C	24601879	rs28509371	0.254153	0.00732924	0.337426	33627	34.6766	0.0345244
GGT5.GGT5_P36269_OID20909_v1_Neurology_2.22:23615622-25641110	22	24643449	C	G	24247481	rs5760275	0.32935	0.00937619	0.207408	33436	35.1262	0.0355886
GH1.GH1_P01241_OID20220_v1_Cardiometabolic_2.17:60994563-62996199	17	62066053	C	T	63988693	rs35687311	-0.174634	0.0449585	0.00702347	33628	-3.88434	0.000448475
GH2.GH2_P01242_OID21168_v1_Oncology_2.17:60957575-62959304	17	61717584	G	A	63640224	rs117054431	-0.116618	0.0293911	0.0184737	32907	-3.9678	0.000478193
GHR.GHR_P10912_OID30574_v1_Inflammation_II_2.5:41423541-43721980	5	42625592	A	C	42625490	rs4073476	-0.685102	0.00854476	0.273338	33187	-80.178	0.162273
GHRHR.GHRHR_Q02643_OID20841_v1_Neurology_2.7:30003568-32019143	7	30107824	T	C	30068208	rs143599976	0.120789	0.0325611	0.015087	32922	3.70961	0.00041782
GHRL.GHRL_Q9UBU3_OID20175_v1_Cardiometabolic_2.3:9327350-11334631	3	10331519	C	T	10289835	rs34911341	1.41936	0.0469503	0.00601015	33693	30.2311	0.0264086
GID8.GID8_Q9NWU2_OID31041_v1_Neurology_II_2.20:60569499-62579827	20	61876788	G	A	63245436	rs113471936	0.129062	0.0314534	0.0148639	33874	4.10328	0.000496797
GIGYF2.GIGYF2_Q6Y7W6_OID31062_v1_Neurology_II_2.2:232562041-234725315	2	233688074	TTTC	T	232823364	2:233688074_TTTC_T	-0.0274917	0.00768666	0.570892	33874	-3.57655	0.000377483
GIMAP7.GIMAP7_Q8NHV1_OID30639_v1_Inflammation_II_2.7:149211960-151218161	7	150217309	C	T	150520221	rs3735080	-0.60671	0.00888555	0.231416	33187	-68.2805	0.123179
GIMAP8.GIMAP8_Q8ND71_OID31194_v1_Oncology_II_2.7:149147718-151176481	7	150171599	CAGATATAGTGCCTTCAACTACCGGGCAACAGGAGA	C	150474511	7:150171599_CAGATATAGTGCCTTCAACTACCGGGCAACAGGAGA_C	-0.948794	0.0349915	0.0138083	32704	-27.115	0.0219868
GIP.GIP_P09681_OID30288_v1_Cardiometabolic_II_2.17:46035916-48045958	17	47033360	TTTC	T	48955998	17:47033360_TTTC_T	0.0595397	0.0103841	0.144406	33042	5.73374	0.000993979
GIPC2.GIPC2_Q8TF65_OID31153_v1_Neurology_II_2.1:77510654-79604128	1	78518939	A	G	78053255	rs7537908	-0.31388	0.00896857	0.206053	33853	-34.9978	0.0349179
GIPC3.GIPC3_Q8TF64_OID31507_v1_Oncology_II_2.19:2585476-4593539	19	3585519	G	A	3585521	rs34722692	-0.434387	0.0119215	0.111852	33796	-36.4373	0.0378
GIPR.GIPR_P48546_OID30542_v1_Inflammation_II_2.19:45171479-47186980	19	46904800	G	A	46401543	rs923621	0.0281034	0.00783134	0.426257	32981	3.58858	0.000390312
GIT1.GIT1_Q9Y2X7_OID30533_v1_Inflammation_II_2.17:26900493-28916666	17	28056287	C	G	29729269	rs142511067	0.245339	0.0266189	0.021749	32981	9.21672	0.00256905
GJA8.GJA8_P48165_OID31187_v1_Oncology_II_2.1:146374921-148381396	1	146535708	C	T	147064164	rs142406961	-0.109925	0.0311098	0.0175064	32704	-3.53345	0.000381621
GKN1.GKN1_Q9NS71_OID20885_v1_Neurology_2.2:68201768-70208108	2	69201501	G	A	68974369	rs4575760	0.0398399	0.00795922	0.623243	32804	5.0055	0.000763198
GLB1.GLB1_P16278_OID20949_v1_Neurology_2.3:32002600-34138638	3	33138763	C	A	33097271	rs7637133	0.228402	0.00739119	0.616044	33436	30.9019	0.0277669
GLI2.GLI2_P10070_OID30429_v1_Inflammation_II_2.2:120493444-122750229	2	121721587	C	T	120964011	rs574439822	-0.350479	0.0850762	0.00245395	32981	-4.11959	0.000514305
GLO1.GLO1_Q04760_OID20107_v1_Cardiometabolic_2.6:37643701-39670921	6	38650628	T	G	38682852	rs4746	-0.330717	0.00752756	0.463805	33043	-43.9342	0.0551911
GLOD4.GLOD4_Q9HC38_OID20710_v1_Inflammation_2.17:0-1685520	17	690493	C	CA	787253	rs199568702	0.118154	0.0289396	0.0173192	33592	4.08278	0.000495976
GLP1R.GLP1R_P43220_OID30809_v1_Neurology_II_2.6:38016557-40059079	6	38800325	G	A	38832549	rs755685846	0.431644	0.122136	0.00118066	32867	3.53413	0.000379873
GLRX.GLRX_P35754_OID20195_v1_Cardiometabolic_2.5:94149553-96158430	5	95163449	G	A	95827745	rs6556886	-0.752505	0.0110499	0.129126	33509	-68.1006	0.121575
GLRX5.GLRX5_Q86SX6_OID30663_v1_Inflammation_II_2.14:95001387-97011051	14	95995853	C	T	95529516	rs179133	0.155672	0.0100149	0.182556	33187	15.544	0.00722785
GLT8D2.GLT8D2_Q9H1C3_OID20825_v1_Neurology_2.12:103382765-105458215	12	104408832	T	C	104015054	rs117801489	0.674695	0.0296419	0.0173137	32922	22.7615	0.015493
GLYR1.GLYR1_Q49A26_OID31364_v1_Oncology_II_2.16:3853204-5897289	16	4999072	C	T	4949071	rs62038616	-0.0427969	0.00948446	0.200225	33777	-4.51232	0.000602444
GM2A.GM2A_P17900_OID30413_v1_Cardiometabolic_II_2.5:149632746-151650001	5	150639439	A	G	151259878	rs153478	-0.694979	0.00772634	0.642808	33104	-89.9493	0.196405
GMFG.GMFG_O60234_OID30340_v1_Cardiometabolic_II_2.19:38818999-40826683	19	39817100	A	G	39326460	rs194016	-0.104162	0.0120398	0.109803	33942	-8.65147	0.00220032
GMPR.GMPR_P36959_OID20641_v1_Inflammation_2.6:15238818-17295780	6	16290761	T	A	16290530	rs1042391	0.25207	0.00753618	0.379776	34049	33.448	0.0318123
GMPR2.GMPR2_Q9P2T1_OID30623_v1_Inflammation_II_2.14:23701828-25708448	14	24706267	T	C	24237061	rs199867463	-1.59857	0.099145	0.00165435	33187	-16.1236	0.00777257
GNAS.GNAS_O95467_OID31008_v1_Neurology_II_2.20:56414803-58486247	20	57272722	A	G	58697666	rs6026450	0.0753894	0.00771261	0.632033	33874	9.77482	0.00281273
GNE.GNE_Q9Y223_OID21231_v1_Oncology_2.9:35214438-37276975	9	36596587	GT	G	36596590	rs374631919	-0.0431313	0.0101667	0.171305	32907	-4.24241	0.000546637
GNGT1.GNGT1_P63211_OID30920_v1_Neurology_II_2.7:92535879-94540577	7	93596785	T	C	93967473	rs183180136	-0.332831	0.0856755	0.00210509	33017	-3.88479	0.000456876
GNLY.GNLY_P22749_OID21132_v1_Neurology_2.2:84921481-86925975	2	85935282	C	T	85708159	rs7577293	0.707629	0.00888253	0.230696	33687	79.6653	0.158531
GNPDA1.GNPDA1_P46926_OID30197_v1_Cardiometabolic_II_2.5:140380236-142392592	5	141407705	T	C	142028140	rs11949303	0.128391	0.010751	0.148605	33042	11.9422	0.00429769
GNPDA2.GNPDA2_Q8TDQ7_OID30597_v1_Inflammation_II_2.4:43703812-45728573	4	44727151	CTATTA	C	44725134	rs769805766	0.236184	0.00787462	0.640247	33187	29.9931	0.0263911
GOLGA3.GOLGA3_Q08378_OID31026_v1_Neurology_II_2.12:132345500-134405667	12	133457651	G	A	132881065	rs11147139	0.118147	0.00895844	0.222145	33874	13.1883	0.00510846
GOLM2.GOLM2_Q6P4E1_OID21044_v1_Neurology_2.15:43580917-45707956	15	44670474	C	T	44378276	rs550761239	0.556655	0.064215	0.00424604	33962	8.66861	0.00220773
GOPC.GOPC_Q9HD26_OID20551_v1_Inflammation_2.6:116881432-118923674	6	118485272	A	G	118164109	rs113185776	0.0968638	0.0275223	0.0203778	33657	3.51947	0.00036789
GORASP2.GORASP2_Q9H8Y8_OID31438_v1_Oncology_II_2.2:170784987-172823640	2	171825178	TAAAGG	T	170968668	rs753954550	0.057563	0.00830602	0.292506	33796	6.93027	0.00141912
GOT1.GOT1_P17174_OID30417_v1_Cardiometabolic_II_2.10:100156627-102190381	10	101924418	T	C	100164661	rs10883451	-0.0410486	0.00728957	0.501722	33924	-5.63114	0.000933856
GP1BA.GP1BA_P07359_OID20381_v1_Cardiometabolic_2.17:3835572-5838318	17	4837195	C	A	4933900	rs553749201	-0.256395	0.0170287	0.0528376	33479	-15.0566	0.00672594
GP1BB.GP1BB_P13224_OID30174_v1_Cardiometabolic_II_2.22:18711062-20712294	22	19711755	C	T	19724232	rs547921381	-1.0181	0.0608071	0.0044629	32862	-16.7431	0.00845842
GP2.GP2_P55259_OID20090_v1_Cardiometabolic_2.16:19320896-21338835	16	20332200	A	G	20320878	rs4430753	-0.232605	0.00681565	0.487788	32550	-34.1281	0.0345465
GP5.GP5_P40197_OID30611_v1_Inflammation_II_2.3:193115550-195119995	3	194119749	C	CCATAAA	194399020	rs10638925	-0.136823	0.00917225	0.22877	33187	-14.9171	0.00666034
GP6.GP6_Q9HCN6_OID21091_v1_Neurology_2.19:54525073-56549632	19	55539072	T	G	55027704	rs892090	0.4129	0.0102273	0.834295	33620	40.3723	0.0462391
GPA33.GPA33_Q99795_OID21376_v1_Oncology_2.1:166022073-168059614	1	167038219	C	A	167068982	rs72689400	-0.678569	0.0286675	0.0162377	33533	-23.6703	0.0164339
GPC1.GPC1_P35052_OID21438_v1_Oncology_2.2:240375080-242407493	2	241403417	T	G	240464000	rs77078946	0.505543	0.0114155	0.114114	33966	44.2857	0.0545887
GPC5.GPC5_P78333_OID20944_v1_Neurology_2.13:91050875-94519490	13	92417058	T	C	91764804	rs342706	-0.878117	0.00859842	0.271658	33436	-102.125	0.237763
GPD1.GPD1_P21695_OID31358_v1_Oncology_II_2.12:49497791-51505096	12	50500071	G	A	50106288	rs35428353	-1.23916	0.0720295	0.00273855	33777	-17.2035	0.00868609
GPHA2.GPHA2_Q96T91_OID31437_v1_Oncology_II_2.11:63701943-65703365	11	64730319	C	A	64962847	rs114391421	0.498941	0.0177359	0.0460778	33796	28.1317	0.022881
GPI.GPI_P06744_OID30680_v1_Inflammation_II_2.19:33855645-35893318	19	34743606	G	A	34252701	rs151004151	0.128506	0.0252904	0.0230632	33985	5.08122	0.000759134
GPIHBP1.GPIHBP1_Q8IV16_OID31469_v1_Oncology_II_2.8:143295093-145299044	8	144303071	G	A	143220901	rs6420185	-0.271894	0.00782542	0.387954	33796	-34.745	0.0344886
GPNMB.GPNMB_Q14956_OID20173_v1_Cardiometabolic_2.7:22286394-24314727	7	23306141	G	A	23266522	rs75801644	-1.11806	0.0255776	0.0227377	32743	-43.7125	0.0551391
GPR158.GPR158_Q5T848_OID31013_v1_Neurology_II_2.10:24463930-26891158	10	25718437	A	T	25429508	rs1931291	-0.0637475	0.00808925	0.694771	33874	-7.88052	0.00182999
GPR37.GPR37_O15354_OID20095_v1_Cardiometabolic_2.7:123383939-125405846	7	124128619	A	C	124488565	rs4141005	-0.784611	0.00850004	0.261794	33043	-92.3067	0.205
GPRC5C.GPRC5C_Q9NQ84_OID31340_v1_Oncology_II_2.17:71428227-73447797	17	72438972	C	G	74442833	rs2670824	-0.21347	0.0144399	0.923584	33777	-14.7833	0.0064287
GRAP2.GRAP2_O75791_OID20192_v1_Cardiometabolic_2.22:39297088-41369725	22	40342993	A	G	39946989	rs148328786	0.322146	0.0340753	0.0135451	33693	9.45394	0.00264567
GRHPR.GRHPR_Q9UBQ7_OID30289_v1_Cardiometabolic_II_2.9:36422693-38436987	9	37422656	C	T	37422659	rs4878690	0.26902	0.00798506	0.326343	33942	33.6904	0.0323586
GRIK2.GRIK2_Q13002_OID30977_v1_Neurology_II_2.6:100841584-103517958	6	101329742	C	T	100881866	rs59321237	0.738315	0.022517	0.0292211	33874	32.7892	0.0307628
GRIN2B.GRIN2B_Q13224_OID30802_v1_Neurology_II_2.12:12690271-15134536	12	13874592	G	A	13721658	rs138453587	-0.421607	0.105461	0.00177481	32867	-3.99775	0.000486027
GRK5.GRK5_P34947_OID20066_v1_Cardiometabolic_2.10:119967083-122219257	10	121010256	A	G	119250744	rs10886430	-0.407393	0.0117772	0.1275	33043	-34.5917	0.0349474
GRN.GRN_P28799_OID21159_v1_Neurology_2.17:41422670-43430474	17	42430244	C	T	44352876	rs5848	-0.250314	0.00773573	0.274464	33508	-32.3582	0.0303009
GRP.GRP_P07492_OID30264_v1_Cardiometabolic_II_2.18:55887390-57898003	18	56878180	C	T	59210948	rs55932597	0.461332	0.0101859	0.165612	33042	45.2912	0.0584526
GRPEL1.GRPEL1_Q9HAV7_OID21309_v1_Oncology_2.4:6060622-8069791	4	7037846	C	T	7036119	rs67092773	-0.0727289	0.0124601	0.103305	33533	-5.83694	0.00101498
GRSF1.GRSF1_Q12849_OID31224_v1_Oncology_II_2.4:70681500-72705607	4	71759298	T	TA	70893581	rs139205326	-0.0904958	0.0237216	0.9619	32533	-3.81491	0.000447147
GSAP.GSAP_A4D1B5_OID21173_v1_Oncology_2.7:75940068-78045666	7	76141719	C	T	76512402	rs532042752	-0.198245	0.0506665	0.00753445	32907	-3.91274	0.000465021
GSN.GSN_P06396_OID30714_v1_Inflammation_II_2.9:122963761-125095120	9	124083642	C	T	121321364	rs116185403	1.02604	0.0446822	0.0070277	33866	22.9631	0.0153315
GSR.GSR_P00390_OID30700_v1_Inflammation_II_2.8:29535583-31585363	8	30556381	T	TCC	30698864	rs8190982	-0.125359	0.00812405	0.325417	33782	-15.4306	0.00699891
GSTA1.GSTA1_P08263_OID20166_v1_Cardiometabolic_2.6:51656169-53668614	6	52665977	C	T	52801179	rs6458871	0.314756	0.00743745	0.573746	33693	42.3204	0.0504739
GSTA3.GSTA3_Q16772_OID21242_v1_Oncology_2.6:51761444-53774496	6	52621433	T	G	52756635	rs2749005	0.324524	0.00794432	0.647843	32907	40.8498	0.0482624
GSTM4.GSTM4_Q03013_OID30164_v1_Cardiometabolic_II_2.1:109198721-111208119	1	110232983	A	G	109690361	rs140584594	-0.429997	0.00868778	0.732061	32862	-49.4945	0.0693737
GSTP1.GSTP1_P09211_OID20876_v1_Neurology_2.11:66351283-68354124	11	67352256	C	A	67584785	rs762803	0.205266	0.00781302	0.448883	32807	26.2723	0.0206057
GSTT2B.GSTT2B_P0CG30_OID31097_v1_Neurology_II_2.22:23299601-25303393	22	24267047	C	T	23924860	rs5751777	-1.03725	0.00774703	0.588338	33853	-133.89	0.346209
GTF2IRD1.GTF2IRD1_Q9UHL9_OID31264_v1_Oncology_II_2.7:72868236-75016931	7	73670900	C	CT	74256570	rs535341505	-0.146939	0.0474431	0.00725167	33335	-3.09716	0.000287675
GTPBP2.GTPBP2_Q9BX10_OID30946_v1_Neurology_II_2.6:42588231-44597001	6	43932233	C	T	43964496	rs11757868	-0.0343435	0.00781509	0.468085	33017	-4.39451	0.000584561
GUCA2A.GUCA2A_Q02747_OID21101_v1_Neurology_2.1:41628361-43630416	1	42628591	A	T	42162920	rs142157365	-2.10895	0.077741	0.00228399	33494	-27.1279	0.0214994
GUCY2C.GUCY2C_P25092_OID31318_v1_Oncology_II_2.12:13765566-15849533	12	15157062	T	C	15004128	rs185420624	0.273514	0.0788738	0.0024581	33335	3.46774	0.000360609
GUK1.GUK1_Q16774_OID30148_v1_Cardiometabolic_II_2.1:227327785-229336656	1	227389474	G	GT	227201773	rs11424599	-0.0369765	0.0090199	0.281544	32862	-4.09944	0.000511131
GUSB.GUSB_P08236_OID20296_v1_Cardiometabolic_2.7:64425671-66447200	7	65444841	C	T	65979854	rs149606212	-1.40473	0.0758209	0.00212414	33896	-18.5269	0.010025
GYS1.GYS1_P13807_OID20097_v1_Cardiometabolic_2.19:48471387-50496566	19	49540093	A	C	49036836	rs10853805	-0.0426871	0.0078622	0.615713	33043	-5.42941	0.00089133
GZMA.GZMA_P12544_OID20663_v1_Inflammation_2.5:53398474-55406080	5	54489541	T	C	55193713	rs2047745	0.0697259	0.00897129	0.208703	34049	7.77212	0.00177094
GZMB.GZMB_P10144_OID20604_v1_Inflammation_2.14:24100160-26103396	14	25101878	C	CT	24632672	rs8192918	-0.354337	0.00865117	0.224008	33657	-40.9583	0.047477
GZMH.GZMH_P20718_OID20096_v1_Cardiometabolic_2.14:24075686-26078891	14	25076303	C	G	24607097	rs190749747	-0.896529	0.0366367	0.0111682	33043	-24.4708	0.0177999
HADH.HADH_Q16836_OID30132_v1_Cardiometabolic_II_2.4:107911045-109956327	4	108899748	C	T	107978592	rs17038246	0.105739	0.0139974	0.0809598	32862	7.55419	0.00173352
HAGH.HAGH_Q16775_OID21459_v1_Oncology_2.16:857630-2877195	16	1869974	G	A	1819973	rs115389912	-0.80935	0.0498864	0.00506677	33848	-16.2239	0.00771634
HAO1.HAO1_Q9UJM8_OID21395_v1_Oncology_2.20:6863632-8921105	20	7886834	A	G	7906187	rs146825169	-0.28188	0.0586202	0.00382736	33966	-4.80858	0.00068029
HARS1.HARS1_P12081_OID21086_v1_Neurology_2.5:139053490-141070955	5	139426879	G	A	140047294	rs149946582	0.499622	0.133513	0.000871278	33687	3.74212	0.000415521
HAVCR1.HAVCR1_Q96D42_OID21422_v1_Oncology_2.5:155456424-157486127	5	156472149	C	A	157045138	rs6555820	-0.475893	0.00681458	0.479642	33908	-69.8345	0.125741
HAVCR2.HAVCR2_Q8TDQ0_OID21137_v1_Neurology_2.5:155512843-157536055	5	156536137	C	T	157109126	rs116363290	-1.70363	0.0519225	0.00571119	33687	-32.811	0.0309681
HBEGF.HBEGF_Q99075_OID21465_v1_Oncology_2.5:138712428-140726188	5	139994098	A	AAACAAC	140614513	rs150352720	0.0523186	0.00817325	0.288263	33848	6.4012	0.00120911
HBQ1.HBQ1_P09105_OID21433_v1_Oncology_2.16:0-1231178	16	238348	C	CAAAAAAAA	188349	rs556207545	0.472196	0.00939698	0.810517	33966	50.2498	0.0691961
HBZ.HBZ_P02008_OID30307_v1_Cardiometabolic_II_2.16:0-1204502	16	203254	A	G	153255	rs2461286	-1.03087	0.00790263	0.648502	33942	-130.446	0.333926
HCLS1.HCLS1_P14317_OID20648_v1_Inflammation_2.3:120350246-122379750	3	121415720	T	C	121696873	rs3732410	0.0946348	0.00885171	0.225117	34049	10.6911	0.0033457
HDAC9.HDAC9_Q9UKV0_OID30832_v1_Neurology_II_2.7:17126448-20042039	7	18996408	TG	T	18956785	7:18996408_TG_T	-0.114997	0.0272726	0.0257315	32867	-4.21658	0.000540661
HDDC2.HDDC2_Q7Z4H3_OID31447_v1_Oncology_II_2.6:124596496-126623113	6	125623247	C	T	125302101	rs73581685	-0.874	0.00976332	0.180364	33796	-89.5187	0.191669
HDGF.HDGF_P51858_OID21455_v1_Oncology_2.1:155711899-157722240	1	156711623	C	A	156741831	rs3806417	1.14633	0.00799834	0.334645	33907	143.321	0.377258
HDGFL2.HDGFL2_Q7Z4V5_OID31136_v1_Neurology_II_2.19:3472294-5502219	19	4492939	T	A	4492942	rs111174163	0.0757816	0.0124627	0.112564	33853	6.08067	0.00109102
HEBP1.HEBP1_Q9NRV9_OID20063_v1_Cardiometabolic_2.12:12127804-14153199	12	13128263	C	G	12975329	rs1941	-0.319814	0.0201234	0.0377387	33043	-15.8926	0.00758588
HEG1.HEG1_Q9ULI3_OID30579_v1_Inflammation_II_2.3:123684554-125774841	3	124728472	C	G	125009628	rs6438868	0.108951	0.00725694	0.617312	33187	15.0134	0.00674602
HEPACAM2.HEPACAM2_A8MVW5_OID31151_v1_Neurology_II_2.7:91817847-93861511	7	92825188	C	T	93195875	rs145244580	-0.27437	0.0454344	0.00522849	33853	-6.03882	0.00107607
HEXIM1.HEXIM1_O94992_OID20589_v1_Inflammation_2.17:42225842-44229466	17	43244389	C	T	45167022	rs36160143	0.0839966	0.00945723	0.197539	33657	8.88173	0.00233832
HGF.HGF_P14210_OID20656_v1_Inflammation_2.7:80328326-82399363	7	81359051	C	T	81729735	rs5745687	-0.185387	0.0147239	0.0651561	34049	-12.5909	0.00463437
HGFAC.HGFAC_Q04756_OID30718_v1_Inflammation_II_2.4:2443695-4451213	4	3445745	C	T	3444018	rs4690097	-0.482674	0.00813113	0.684471	33664	-59.3612	0.0947558
HGS.HGS_O14964_OID21175_v1_Oncology_2.17:78651041-80669151	17	79635912	GTT	G	81668882	17:79635912_GTT_G	0.0368218	0.0101558	0.167532	32907	3.62569	0.000399319
HHEX.HHEX_Q03014_OID31107_v1_Neurology_II_2.10:93449712-95455404	10	94446635	T	C	92686878	rs10786052	0.0324521	0.00749319	0.517465	33853	4.33088	0.000553751
HIF1A.HIF1A_Q16665_OID30425_v1_Inflammation_II_2.14:61162231-63214976	14	61956958	C	G	61490240	rs4902067	-0.0343113	0.0107034	0.8444	32981	-3.20564	0.000311481
HIP1.HIP1_O00291_OID30071_v1_Cardiometabolic_II_2.7:74162619-76368259	7	75855918	T	A	76226600	rs113636382	0.0698573	0.0120988	0.135351	32862	5.7739	0.00101346
HIP1R.HIP1R_O75146_OID31141_v1_Neurology_II_2.12:122319295-124347508	12	123326598	G	T	122842051	rs10847864	0.0948148	0.0076908	0.359094	33785	12.3283	0.00447853
HJV.HJV_Q6ZVN8_OID31006_v1_Neurology_II_2.1:144413278-146417543	1	145475529	G	T	145959559	rs41302089	-0.610764	0.030706	0.015888	33874	-19.8907	0.0115449
HK2.HK2_P52789_OID20065_v1_Cardiometabolic_2.2:74061254-76120486	2	74538466	C	T	74311339	rs116344137	0.334945	0.0839516	0.00236334	33043	3.98974	0.000481505
HMBS.HMBS_P08397_OID21385_v1_Oncology_2.11:117955591-119964259	11	118945502	T	C	119074792	rs72997349	0.37997	0.0209781	0.0308838	33966	18.1127	0.00956637
HMCN2.HMCN2_Q8NDA2_OID30592_v1_Inflammation_II_2.9:132028039-134309510	9	133053928	A	G	130291649	rs6415851	0.624118	0.00757447	0.511934	33128	82.3976	0.170085
HMGCL.HMGCL_P35914_OID30214_v1_Cardiometabolic_II_2.1:23128375-25151919	1	23930524	G	A	23604034	rs140228279	-0.237936	0.0586512	0.00501425	33042	-4.0568	0.000497833
HMGCS1.HMGCS1_Q01581_OID30157_v1_Cardiometabolic_II_2.5:42287572-44313514	5	44243318	C	T	44243216	rs577626668	-0.351592	0.0920658	0.00245523	32862	-3.81892	0.000443603
HMMR.HMMR_O75330_OID31175_v1_Oncology_II_2.5:161887638-163918947	5	162428552	T	G	163001546	rs1458341	0.0371663	0.00915238	0.766222	32637	4.06083	0.000505011
HMOX1.HMOX1_P09601_OID20217_v1_Cardiometabolic_2.22:34777089-36790200	22	35777185	G	C	35381192	rs2071747	-0.154703	0.0156832	0.0583998	33245	-9.86425	0.00291832
HMOX2.HMOX2_P30519_OID20887_v1_Neurology_2.16:3524737-5560348	16	4514655	G	A	4464654	rs4785965	-0.120824	0.00860269	0.734557	32922	-14.0449	0.00595604
HNF1A.HNF1A_P20823_OID30919_v1_Neurology_II_2.12:120416346-122440315	12	121497682	C	T	121059879	rs548615290	-0.509528	0.142497	0.00103047	33017	-3.57571	0.000387096
HNMT.HNMT_P50135_OID20975_v1_Neurology_2.2:137722043-139773934	2	138759649	C	T	138002079	rs11558538	-1.11656	0.0118907	0.108184	33258	-93.902	0.209565
HNRNPK.HNRNPK_P61978_OID20051_v1_Cardiometabolic_2.9:85582998-87595530	9	85619639	C	T	83004724	rs117955882	0.262383	0.0690618	0.00334211	32915	3.79925	0.00043834
HNRNPUL1.HNRNPUL1_Q9BUJ2_OID31037_v1_Neurology_II_2.19:40768462-42813692	19	41157581	T	C	40651676	rs184671994	-0.441415	0.131512	0.0010071	33874	-3.35646	0.00033247
HPCAL1.HPCAL1_P37235_OID20615_v1_Inflammation_2.2:9443030-11567730	2	10476228	T	C	10336102	rs375285744	0.218967	0.0106036	0.149007	34049	20.6503	0.0123692
HPGDS.HPGDS_O60760_OID21266_v1_Oncology_2.4:94219686-96263987	4	95270878	T	C	94349727	rs2865353	0.463397	0.00792451	0.611908	32907	58.4764	0.0941322
HPSE.HPSE_Q9Y251_OID30409_v1_Cardiometabolic_II_2.4:83213614-85256306	4	84223426	T	C	83302273	rs61751211	-0.804603	0.0403472	0.0107491	33467	-19.942	0.0117433
HRAS.HRAS_P01112_OID31263_v1_Oncology_II_2.11:0-1535576	11	362793	G	A	362793	rs145940691	0.127464	0.0311806	0.0168496	33276	4.08793	0.000501946
HRC.HRC_P23327_OID30211_v1_Cardiometabolic_II_2.19:48654455-50658653	19	49658233	G	A	49154976	rs148966785	-0.680073	0.0419683	0.00829248	33042	-16.2044	0.00788432
HRG.HRG_P04196_OID30770_v1_Inflammation_II_2.3:185383803-187396023	3	186390627	C	T	186672838	rs9898	0.501279	0.00797429	0.328971	33799	62.8619	0.104677
HS1BP3.HS1BP3_Q53T59_OID30243_v1_Cardiometabolic_II_2.2:19817578-21850858	2	20840823	G	A	20641063	rs77551133	-0.865944	0.0466514	0.00668846	33042	-18.562	0.01032
HS3ST3B1.HS3ST3B1_Q9Y662_OID21303_v1_Oncology_2.17:13204398-15252721	17	13837051	G	A	13933734	rs17669311	0.328967	0.00783651	0.392123	33533	41.9788	0.0499279
HS6ST1.HS6ST1_O60243_OID21441_v1_Oncology_2.2:128023054-130076442	2	129050354	C	T	128292780	rs6761320	-0.209891	0.0075067	0.428358	33966	-27.9605	0.022499
HSBP1.HSBP1_O75506_OID30232_v1_Cardiometabolic_II_2.16:82841583-84853342	16	83803160	T	A	83769555	rs707236	-0.568474	0.00794354	0.345448	33042	-71.5643	0.134198
HSD11B1.HSD11B1_P28845_OID20575_v1_Inflammation_2.1:208859524-210908274	1	210099517	G	GTT	209926172	rs148136701	-0.717046	0.134221	0.00084629	33657	-5.34228	0.000847246
HSD17B14.HSD17B14_Q9BPX1_OID31098_v1_Neurology_II_2.19:48316275-50339748	19	49318380	G	A	48815123	rs35299026	-1.52285	0.0177953	0.0470859	33853	-85.576	0.177851
HSD17B3.HSD17B3_P37058_OID30145_v1_Cardiometabolic_II_2.9:97997588-100064458	9	98203967	A	C	95441685	rs117529115	-0.3238	0.0862796	0.00229592	32862	-3.75291	0.000428408
HSDL2.HSDL2_Q6YN16_OID30256_v1_Cardiometabolic_II_2.9:114142388-116234685	9	115199507	C	T	112437227	rs10817342	0.60087	0.00789524	0.380093	33042	76.1053	0.149148
HSP90B1.HSP90B1_P14625_OID20829_v1_Neurology_2.12:103324188-105341704	12	103366108	C	T	102972330	rs531429517	-0.201503	0.0556386	0.00540026	32738	-3.62164	0.000400483
HSPA2.HSPA2_P54652_OID31424_v1_Oncology_II_2.14:64002623-66009955	14	65045056	C	T	64578338	rs10498515	0.126675	0.00930953	0.798996	33777	13.607	0.00545169
HSPB1.HSPB1_P04792_OID20230_v1_Cardiometabolic_2.7:74931990-76933609	7	75919995	C	CTTTTA	76290678	rs111642997	-0.552847	0.00889394	0.244787	33135	-62.16	0.104432
HSPB6.HSPB6_O14558_OID21408_v1_Oncology_2.19:35245467-37247930	19	36248975	T	C	35758074	rs58561864	-0.0542412	0.00941939	0.141034	33966	-5.75846	0.000975315
HSPG2.HSPG2_P98160_OID20383_v1_Cardiometabolic_2.1:21148737-23263803	1	22147764	A	G	21821271	rs6684152	-0.17479	0.00809503	0.293763	33350	-21.5923	0.013787
HTR1A.HTR1A_P08908_OID30824_v1_Neurology_II_2.5:62253701-64258272	5	63162183	C	T	63866356	rs165537	0.109291	0.0293774	0.0179991	32867	3.72024	0.00042092
HTR1B.HTR1B_P28222_OID30866_v1_Neurology_II_2.6:77170641-79173208	6	77610151	G	A	76900434	rs4521550	0.353067	0.092319	0.998071	32867	3.82442	0.000444814
HTRA2.HTRA2_O43464_OID21471_v1_Oncology_2.2:73756532-75760683	2	74094104	A	G	73866977	rs141184376	0.420939	0.129669	0.000857542	33822	3.24626	0.000311481
HYAL1.HYAL1_Q12794_OID20357_v1_Cardiometabolic_2.3:49337324-51349812	3	50339622	C	T	50302191	rs116482870	-0.548913	0.0155165	0.0623473	33562	-35.3761	0.0359478
HYOU1.HYOU1_Q9Y4L1_OID20300_v1_Cardiometabolic_2.11:117914899-119927916	11	118928253	C	T	119057542	rs2509121	0.183426	0.00759685	0.400687	34090	24.145	0.0168137
ICA1.ICA1_Q05084_OID20484_v1_Inflammation_2.7:7152814-9302185	7	8262690	C	T	8223060	rs6944813	-0.0937508	0.0237703	0.0253785	33084	-3.94403	0.000469957
ICAM1.ICAM1_P05362_OID20411_v1_Cardiometabolic_2.19:9381796-11397291	19	10393234	A	G	10282558	rs5030377	0.415481	0.00762853	0.377967	33474	54.4641	0.0814026
ICAM2.ICAM2_P13598_OID20248_v1_Cardiometabolic_2.17:61079955-63097993	17	62099874	CA	C	64022514	rs574698129	0.101221	0.00748285	0.187898	34090	13.5271	0.00533894
ICAM3.ICAM3_P32942_OID20277_v1_Cardiometabolic_2.19:9444452-11450300	19	10457472	T	G	10346796	rs28378712	0.318159	0.00788651	0.312787	34090	40.3422	0.0455657
ICAM4.ICAM4_Q14773_OID20578_v1_Inflammation_2.19:9397631-11399196	19	10393234	A	G	10282558	rs5030377	-0.114713	0.00660235	0.378255	33657	-17.3746	0.00888945
ICAM5.ICAM5_Q9UMF0_OID20145_v1_Cardiometabolic_2.19:9400628-11407454	19	10400110	G	C	10289434	rs281439	0.843945	0.00888845	0.779936	33693	94.9485	0.211089
ICOSLG.ICOSLG_O75144_OID21351_v1_Oncology_2.21:44642874-46660826	21	45646698	A	G	44226815	rs6518352	-0.402458	0.00853762	0.720883	33533	-47.1394	0.0621483
ID4.ID4_P47928_OID31284_v1_Oncology_II_2.6:18837601-20842428	6	19000114	A	G	18999883	rs1040931	-0.0488515	0.0110041	0.143348	33335	-4.43939	0.000590867
IDI2.IDI2_Q9BXS1_OID20823_v1_Neurology_2.10:64850-2071799	10	1065710	C	T	1019770	rs1044261	-0.616182	0.0140267	0.0782	32922	-43.9292	0.055371
IDO1.IDO1_P14902_OID30230_v1_Cardiometabolic_II_2.8:38771410-40786309	8	39777529	C	T	39920010	rs7820268	0.26419	0.00780076	0.345303	33042	33.8672	0.0335485
IDO1.IDO1_P14902_OID30563_v1_Inflammation_II_2.8:38771410-40786309	8	39781444	C	T	39923925	rs7010461	0.266464	0.00810209	0.333676	32981	32.8883	0.0317545
IDO1.IDO1_P14902_OID31050_v1_Neurology_II_2.8:38771410-40786309	8	39777529	C	T	39920010	rs7820268	0.25681	0.00773629	0.344911	33874	33.1955	0.0315057
IDO1.IDO1_P14902_OID31474_v1_Oncology_II_2.8:38771410-40786309	8	39781444	C	T	39923925	rs7010461	0.276412	0.00802683	0.334077	33796	34.436	0.0338987
IDUA.IDUA_P35475_OID21468_v1_Oncology_2.4:0-1998352	4	983060	T	C	989272	rs3796622	0.54336	0.0077455	0.639846	33966	70.1517	0.126552
IFI30.IFI30_P13284_OID31505_v1_Oncology_II_2.19:17284623-19288927	19	18283011	A	C	18172201	rs7259445	-0.507285	0.00877158	0.218391	32974	-57.8328	0.0920914
IFIT1.IFIT1_P09914_OID31310_v1_Oncology_II_2.10:90152380-92166244	10	92141531	G	A	90381774	rs192500375	-0.446693	0.13316	0.001071	33335	-3.35456	0.000337461
IFIT3.IFIT3_O14879_OID31283_v1_Oncology_II_2.10:90087754-92100725	10	91102098	C	G	89342341	rs2274878	-0.108425	0.00878326	0.246051	33335	-12.3445	0.00455057
IFNAR1.IFNAR1_P17181_OID31491_v1_Oncology_II_2.21:33696700-35732170	21	34725807	G	A	33353501	rs914142	-0.449871	0.00848151	0.72874	33796	-53.0414	0.0768488
IFNG.IFNG_P01579_OID20495_v1_Inflammation_2.12:67548548-69553520	12	68580484	CCT	C	68186704	12:68580484_CCT_C	-0.0423337	0.00764352	0.482183	33084	-5.53851	0.000926329
IFNGR1.IFNGR1_P15260_OID20678_v1_Inflammation_2.6:136518621-138540522	6	137531031	C	T	137209894	rs9376267	-0.202449	0.00862167	0.237414	33848	-23.4814	0.0160287
IFNGR2.IFNGR2_P38484_OID20941_v1_Neurology_2.21:33775188-35809823	21	34787312	A	G	33415005	rs9808753	1.43267	0.0109754	0.140432	33436	130.535	0.337577
IFNL1.IFNL1_Q8IU54_OID20795_v1_Neurology_2.19:38787047-40789313	19	39789115	A	G	39298475	rs30461	-0.0846419	0.012608	0.104155	32922	-6.71335	0.00136709
IFNL2.IFNL2_Q8IZJ0_OID30791_v1_Neurology_II_2.19:38759036-40760828	19	39609175	C	T	39118535	rs12151344	-0.0360365	0.00896231	0.245327	32867	-4.02089	0.000491668
IFNLR1.IFNLR1_Q8IU57_OID20506_v1_Inflammation_2.1:23480658-25513779	1	24513723	G	C	24187233	rs139958347	-0.942374	0.0214063	0.039599	33657	-44.0232	0.054447
IFNW1.IFNW1_P05000_OID30129_v1_Cardiometabolic_II_2.9:20140631-22141831	9	21650556	T	C	21650557	rs185902385	0.231126	0.0675389	0.00371421	32862	3.42212	0.000356239
IFT20.IFT20_Q8IY31_OID30962_v1_Neurology_II_2.17:25655352-27662498	17	27006563	T	G	28679545	rs144035917	0.397568	0.0955163	0.00196283	33017	4.16231	0.000524448
IGDCC3.IGDCC3_Q8IVU1_OID30862_v1_Neurology_II_2.15:64619465-66670340	15	66031572	CATCT	C	65739234	15:66031572_CATCT_C	0.150601	0.0433723	0.0102206	32867	3.47229	0.0003667
IGDCC4.IGDCC4_Q8TDY8_OID30402_v1_Cardiometabolic_II_2.15:64673822-66715285	15	65801720	T	C	65509382	rs56362513	0.964492	0.0255817	0.0203114	33924	37.7024	0.0402165
IGF1R.IGF1R_P08069_OID21274_v1_Oncology_2.15:98191768-100507759	15	99490912	A	G	98947683	rs35115159	0.129815	0.00880548	0.203046	33533	14.7425	0.0064397
IGF2BP3.IGF2BP3_O00425_OID30112_v1_Cardiometabolic_II_2.7:22349828-24510110	7	23807157	G	C	23767538	rs773942153	-0.504522	0.132525	0.00108617	32862	-3.80699	0.000440838
IGF2R.IGF2R_P11717_OID21146_v1_Neurology_2.6:159390114-161532536	6	160494521	C	T	160073489	rs2282140	0.55607	0.0110886	0.13124	33687	50.1479	0.0694665
IGFBP1.IGFBP1_P08833_OID20246_v1_Cardiometabolic_2.7:44928087-46933259	7	45928808	T	C	45889209	rs3828998	-0.0465568	0.00754654	0.403555	34024	-6.16929	0.00111738
IGFBP2.IGFBP2_P18065_OID20325_v1_Cardiometabolic_2.2:216497551-218529159	2	217480424	G	A	216615701	rs4674100	-0.0700512	0.00858953	0.292765	34028	-8.15542	0.00195078
IGFBP3.IGFBP3_P17936_OID20398_v1_Cardiometabolic_2.7:44951844-46960871	7	45960645	G	C	45921046	rs2854746	0.461113	0.00743564	0.397379	33809	62.0139	0.102131
IGFBP4.IGFBP4_P22692_OID21158_v1_Neurology_2.17:37599702-39613977	17	38615982	T	C	40459730	rs1668339	0.0445896	0.00780566	0.316691	33336	5.71247	0.000977934
IGFBP6.IGFBP6_P24592_OID20413_v1_Cardiometabolic_2.12:52491451-54496124	12	53493387	C	T	53099603	rs822688	-0.126037	0.0101717	0.122227	33476	-12.3909	0.0045655
IGFBP7.IGFBP7_Q16270_OID20236_v1_Cardiometabolic_2.4:56896939-58976551	4	57949517	G	A	57083351	rs1718860	-0.3717	0.00795921	0.733156	34090	-46.7006	0.0601293
IGFBPL1.IGFBPL1_Q8WX77_OID20155_v1_Cardiometabolic_2.9:37406525-39424451	9	38409081	G	A	38409084	rs7857243	0.494588	0.00905069	0.806889	33693	54.6464	0.0814148
IGFL4.IGFL4_Q6B9Z1_OID30500_v1_Inflammation_II_2.19:45542440-47580887	19	46865227	T	C	46361970	rs187863586	-0.220628	0.0572211	0.00481832	32981	-3.85571	0.000450557
IGHMBP2.IGHMBP2_P38935_OID30123_v1_Cardiometabolic_II_2.11:67671359-69708069	11	68603346	T	C	68835878	rs11228377	-0.0791582	0.00786319	0.598366	32862	-10.0669	0.00307442
IGLC2.IGLC2_P0DOY2_OID30740_v1_Inflammation_II_2.22:22243156-24243475	22	23249440	C	A	22907270	rs2856876	0.22902	0.0115953	0.116155	33933	19.7511	0.0113657
IGLON5.IGLON5_A6NGN9_OID31169_v1_Oncology_II_2.19:50814898-52834145	19	51401797	A	G	50898541	rs8104538	-0.0330221	0.0083997	0.315957	32704	-3.93134	0.000472363
IGSF21.IGSF21_Q96ID5_OID30210_v1_Cardiometabolic_II_2.1:17434292-19704977	1	18447853	C	T	18121359	rs11261050	-0.151549	0.00789026	0.318967	33042	-19.2071	0.0110417
IGSF3.IGSF3_O75054_OID21312_v1_Oncology_2.1:116117020-118210377	1	117122887	T	C	116580265	rs2284860	0.109766	0.00904368	0.216555	33533	12.1373	0.0043739
IGSF8.IGSF8_Q969P0_OID20167_v1_Cardiometabolic_2.1:159061129-161068618	1	160061934	T	C	160092144	rs12408242	0.156221	0.00913206	0.214671	33693	17.1069	0.00861085
IGSF9.IGSF9_Q9P2J2_OID30330_v1_Cardiometabolic_II_2.1:158896831-160915403	1	159912899	C	T	159943109	rs3747617	-0.478563	0.0166669	0.0533263	33942	-28.7134	0.0237142
IKZF2.IKZF2_Q9UKS7_OID21213_v1_Oncology_2.2:212864422-215017180	2	214925248	T	C	214060524	rs76891623	-0.095746	0.0258149	0.0229413	32907	-3.70894	0.00041786
IL10.IL10_P22301_OID20431_v1_Inflammation_2.1:205940947-207945839	1	206942413	C	T	206769068	rs3024495	-0.140628	0.0106006	0.153669	33084	-13.266	0.00529128
IL10RA.IL10RA_Q13651_OID20420_v1_Inflammation_2.11:116857109-118873752	11	117864063	A	G	117993348	rs3135932	0.188879	0.0103325	0.165488	33084	18.2801	0.0099994
IL10RB.IL10RB_Q08334_OID20696_v1_Inflammation_2.21:33638672-35669526	21	34662282	G	A	33289977	rs2515717	0.53177	0.00749023	0.449537	33848	70.9951	0.12961
IL11.IL11_P20809_OID20455_v1_Inflammation_2.19:54875750-56881831	19	55012516	C	T	54501300	rs61073316	0.0597058	0.0133198	0.0942794	33084	4.48248	0.000606954
IL12A.IL12A_IL12B_P29459_P29460_OID21327_v1_Oncology_2.3:158706622-160713806	3	159037639	G	A	159319850	rs148387925	-0.167958	0.043091	0.00739461	33533	-3.89775	0.000452855
IL12B.IL12A_IL12B_P29459_P29460_OID21327_v1_Oncology_2.5:157741788-159757495	5	158773117	G	A	159346109	rs4244437	0.542925	0.00778336	0.676742	33533	69.7546	0.126715
IL12B.IL12B_P29460_OID20666_v1_Inflammation_2.5:157741788-159757495	5	158773117	G	A	159346109	rs4244437	0.559543	0.00771147	0.67728	34049	72.5598	0.13392
IL12RB1.IL12RB1_P42701_OID20486_v1_Inflammation_2.19:17169805-19209626	19	18189759	G	A	18078949	rs369378	-0.45619	0.00914335	0.213087	33084	-49.8931	0.0699772
IL12RB2.IL12RB2_Q99665_OID30422_v1_Inflammation_II_2.1:66773047-68864407	1	67305090	G	T	66839407	rs558392302	0.344108	0.0899582	0.00207967	32981	3.8252	0.000443457
IL13.IL13_P35225_OID20430_v1_Inflammation_2.5:130992214-132996802	5	132867270	G	C	133531579	rs823994	0.0537994	0.0129109	0.0993076	33084	4.16698	0.000524561
IL15.IL15_P40933_OID20562_v1_Inflammation_2.4:141557736-143655140	4	142645542	T	A	141724389	rs111392714	0.426605	0.0678741	0.00336908	33657	6.28524	0.00117235
IL15RA.IL15RA_Q13261_OID20498_v1_Inflammation_2.10:4994334-7020704	10	5997820	C	T	5955857	rs3136630	-0.259008	0.0082948	0.295673	33084	-31.2253	0.0286274
IL16.IL16_Q14005_OID20633_v1_Inflammation_2.15:80489220-82606399	15	81595358	G	A	81303017	rs58754882	-0.968073	0.0128705	0.0904439	34049	-75.2164	0.142483
IL17A.IL17A_Q16552_OID20469_v1_Inflammation_2.6:51051173-53055436	6	52115368	T	C	52250570	rs71570571	-0.0509747	0.0127802	0.100532	33084	-3.98857	0.000480626
IL17C.IL17C_Q9P0M4_OID20477_v1_Inflammation_2.16:87704980-89706876	16	88684495	G	T	88618087	rs17700884	-0.120102	0.00784937	0.361957	33084	-15.3008	0.00702668
IL17D.IL17D_Q8TAD2_OID20481_v1_Inflammation_2.13:20275652-22297237	13	21151047	T	C	20576908	rs4770059	-0.397947	0.00789521	0.736663	33084	-50.4036	0.0713139
IL17F.IL17F_Q96PD4_OID20456_v1_Inflammation_2.6:51101479-53109298	6	52105863	C	CGTTTGTTT	52241065	rs66834286	-0.256353	0.0124693	0.107406	33084	-20.5587	0.0126143
IL17RA.IL17RA_Q96F46_OID21089_v1_Neurology_2.22:16565890-18596583	22	17586631	G	A	17105741	rs4819959	0.85719	0.00767248	0.494992	33687	111.723	0.270354
IL17RB.IL17RB_Q9NRM6_OID20585_v1_Inflammation_2.3:52880595-54899821	3	53877149	G	T	53843122	rs6445607	-0.807154	0.00784021	0.624681	33285	-102.951	0.24152
IL18.IL18_Q14116_OID20694_v1_Inflammation_2.11:111013983-113034817	11	112085316	T	C	112214593	rs2250417	-0.29499	0.00736184	0.540468	33520	-40.0701	0.0457107
IL18BP.IL18BP_O95998_OID20348_v1_Cardiometabolic_2.11:70709955-72713965	11	71709878	G	A	71998832	rs5743659	-0.54695	0.0475355	0.00612386	33809	-11.5061	0.00390058
IL18R1.IL18R1_Q13478_OID20652_v1_Inflammation_2.2:101972256-104015236	2	102994056	A	G	102377596	rs10190555	-0.897997	0.00889522	0.774099	34049	-100.953	0.230365
IL18RAP.IL18RAP_O95256_OID20900_v1_Neurology_2.2:102035081-104069025	2	102645584	G	A	102029122	rs72817851	-0.0338321	0.00873304	0.254971	33250	-3.87403	0.000451169
IL19.IL19_Q9UHD0_OID20158_v1_Cardiometabolic_2.1:205944118-208016326	1	207015957	T	C	206842612	rs2243191	0.356441	0.00876108	0.779464	32947	40.6846	0.0478361
IL1A.IL1A_P01583_OID20488_v1_Inflammation_2.2:112531502-114542070	2	113585670	CCCATGAT	C	112828093	2:113585670_CCCATGAT_C	0.105214	0.0242346	0.0288983	33084	4.34148	0.00056939
IL1B.IL1B_P01584_OID20427_v1_Inflammation_2.2:112587328-114594356	2	113613580	A	T	112856003	rs7577330	-0.0528293	0.00999696	0.20236	32892	-5.28454	0.000848311
IL1R1.IL1R1_P14778_OID21116_v1_Neurology_2.2:101686850-103796334	2	102773083	C	T	102156623	rs3917238	-0.183822	0.00808051	0.300696	33627	-22.7488	0.0151564
IL1R2.IL1R2_P27930_OID20757_v1_Inflammation_2.2:101608422-103645006	2	102616154	T	G	101999692	rs2310170	-0.516637	0.00753979	0.399511	33586	-68.5214	0.12265
IL1RAP.IL1RAP_Q9NPH3_OID21126_v1_Neurology_2.3:189231874-191377539	3	190346060	A	G	190628271	rs6444442	-1.4006	0.010261	0.845828	33687	-136.497	0.356117
IL1RL1.IL1RL1_Q01638_OID20250_v1_Cardiometabolic_2.2:101928023-103968497	2	102926362	G	A	102309902	rs12470864	-0.688545	0.00714748	0.390602	33960	-96.334	0.21462
IL1RL2.IL1RL2_Q9HB29_OID20487_v1_Inflammation_2.2:101803433-103856462	2	102778461	T	C	102162001	rs3917265	-0.437368	0.00729339	0.543441	33084	-59.9677	0.0980402
IL1RN.IL1RN_P18510_OID20700_v1_Inflammation_2.2:112875548-114891591	2	113867288	T	C	113109711	rs55709272	-0.213196	0.0075923	0.439005	33596	-28.0806	0.0229323
IL2.IL2_P60568_OID20419_v1_Inflammation_2.4:122372625-124377880	4	122522487	A	G	121601332	rs541396018	-0.22916	0.0677689	0.00364365	33084	-3.38149	0.0003455
IL20.IL20_Q9NYY1_OID20453_v1_Inflammation_2.1:206036910-208042568	1	207024762	C	T	206851417	rs2883036	-0.041827	0.00793218	0.600327	33084	-5.27308	0.000839741
IL20RA.IL20RA_Q9UHF4_OID20422_v1_Inflammation_2.6:136321108-138366102	6	137330486	C	T	137009349	rs143005532	0.81529	0.0992907	0.0015113	33084	8.21114	0.00203378
IL20RB.IL20RB_Q6UXL0_OID30461_v1_Inflammation_II_2.3:135676825-137729927	3	136698491	CTG	C	136979649	3:136698491_CTG_C	0.116913	0.00792604	0.413793	32981	14.7505	0.00655381
IL21R.IL21R_Q9HBE5_OID30441_v1_Inflammation_II_2.16:26413495-28463363	16	27828576	T	C	27817255	rs72780177	-0.0415673	0.010536	0.167168	32981	-3.94526	0.000471719
IL22.IL22_Q9GZX6_OID31407_v1_Oncology_II_2.12:67642022-69647384	12	68658914	AAGAC	A	68265134	rs760407193	0.105694	0.00813708	0.275595	33777	12.9892	0.00497025
IL22RA1.IL22RA1_Q8N6P7_OID20449_v1_Inflammation_2.1:23446261-25469630	1	24451085	A	T	24124595	rs7355101	-0.317523	0.00960501	0.195369	33084	-33.0581	0.0319759
IL24.IL24_Q13007_OID20440_v1_Inflammation_2.1:206070788-208077484	1	206199364	A	G	206141966	rs140882512	-0.275776	0.0729581	0.00293388	33084	-3.77992	0.000431678
IL25.IL25_Q9H293_OID31243_v1_Oncology_II_2.14:22842018-24845612	14	22862537	C	T	22394134	rs546080054	0.409499	0.113498	0.00149716	32593	3.60798	0.000399238
IL27.EBI3_IL27_Q14213_Q8NEV9_OID21389_v1_Oncology_2.16:27510683-29518155	16	28513068	ACT	A	28501747	16:28513068_ACT_A	-0.0713102	0.00733196	0.336071	33906	-9.72594	0.00278212
IL2RA.IL2RA_P01589_OID20267_v1_Cardiometabolic_2.10:5052652-7104330	10	6095928	C	A	6053965	rs12722497	0.956182	0.0133443	0.0886912	33385	71.6547	0.133294
IL2RB.IL2RB_P14784_OID20450_v1_Inflammation_2.22:36521878-38571158	22	37825787	A	T	37429755	rs554524066	0.209695	0.0467372	0.00926208	33084	4.48668	0.000608091
IL3.IL3_P08700_OID31229_v1_Oncology_II_2.5:130396348-132398897	5	131334574	C	A	131998881	rs191194018	-0.203261	0.0571804	0.00532337	32704	-3.55473	0.000386229
IL31.IL31_Q6EBC2_OID30487_v1_Inflammation_II_2.12:121656576-123658768	12	122468791	G	A	122030885	rs577509863	-0.490312	0.135597	0.000873408	32981	-3.61595	0.000396286
IL31RA.IL31RA_Q8NI17_OID30475_v1_Inflammation_II_2.5:54147185-56218678	5	55205595	C	T	55909767	rs161651	-0.630712	0.00829015	0.305213	32844	-76.0797	0.149827
IL32.IL32_P24001_OID20605_v1_Inflammation_2.16:2115404-4119531	16	3115272	T	C	3065271	rs45499297	-0.394571	0.0125813	0.0943142	33657	-31.3617	0.0283932
IL33.IL33_O95760_OID20428_v1_Inflammation_2.9:5215149-7257983	9	6291948	G	C	6291948	rs185705622	-0.388052	0.0573418	0.00461208	33084	-6.76735	0.00138235
IL34.IL34_Q6ZMJ4_OID20809_v1_Neurology_2.16:69613802-71694585	16	70694000	C	A	70660097	rs4985556	-1.07047	0.0118091	0.121679	32861	-90.6479	0.200035
IL36A.IL36A_Q9UHA7_OID30472_v1_Inflammation_II_2.2:112763036-114765621	2	113763575	A	G	113005998	rs895497	-0.0625207	0.00846421	0.70345	32981	-7.38648	0.00165156
IL36G.IL36G_Q9NZH8_OID30551_v1_Inflammation_II_2.2:112735583-114743235	2	113738023	G	A	112980446	rs13410389	-0.106617	0.0103766	0.161678	32840	-10.2748	0.00320439
IL4.IL4_P05112_OID20426_v1_Inflammation_2.5:131009681-133018370	5	131029643	A	G	131693950	rs145504717	0.285579	0.0639793	0.0039474	33084	4.46362	0.000601858
IL4R.IL4R_P24394_OID20576_v1_Inflammation_2.16:26325295-28376099	16	27327214	T	G	27315893	rs8060025	0.314196	0.00757565	0.612212	33657	41.4745	0.0486227
IL5.IL5_P05113_OID20472_v1_Inflammation_2.5:130877137-132879214	5	132572294	C	A	133236602	rs58255401	0.0417322	0.0117674	0.123995	33084	3.54642	0.000380013
IL5RA.IL5RA_Q01344_OID20601_v1_Inflammation_2.3:2108008-4152058	3	3150964	A	G	3109280	rs77400868	0.516923	0.0109879	0.133275	33657	47.0447	0.0617005
IL6.IL6_P05231_OID20101_v1_Cardiometabolic_2.7:21766819-23771617	7	23441968	G	A	23402349	rs6965776	0.0357051	0.00831522	0.277694	33043	4.29395	0.000557688
IL6.IL6_P05231_OID20563_v1_Inflammation_2.7:21766819-23771617	7	23440439	G	C	23400820	rs12700432	0.0333751	0.00816133	0.291175	33657	4.08942	0.000496629
IL6.IL6_P05231_OID20911_v1_Neurology_2.7:21766819-23771617	7	22882291	C	T	22842672	rs61542988	-0.0432385	0.00855523	0.245723	33436	-5.05404	0.000763364
IL6.IL6_P05231_OID21276_v1_Oncology_2.7:21766819-23771617	7	22801591	CAA	C	22761972	rs33976356	-0.0620765	0.0131529	0.0891125	33533	-4.71961	0.00066382
IL6R.IL6R_P08887_OID20385_v1_Cardiometabolic_2.1:153377819-155441926	1	154426264	C	T	154453788	rs4129267	1.10524	0.00780922	0.404319	33413	141.53	0.374801
IL6ST.IL6ST_P40189_OID20147_v1_Cardiometabolic_2.5:54230923-56290791	5	55263373	C	T	55967545	rs11739016	0.261047	0.0113446	0.118811	33693	23.0107	0.015472
IL7.IL7_P13232_OID20535_v1_Inflammation_2.8:78645007-80717698	8	79748057	C	T	78835822	rs146201210	-0.182761	0.0129614	0.0952284	33657	-14.1004	0.00587259
IL7R.IL7R_P16871_OID21136_v1_Neurology_2.5:34856993-36879705	5	35874575	C	T	35874473	rs6897932	-0.888648	0.00808145	0.271158	33687	-109.961	0.264131
IL9.IL9_P15248_OID31298_v1_Oncology_II_2.5:134227935-136231530	5	135688631	A	G	136352943	rs11960060	0.090811	0.0223624	0.0318932	33335	4.06088	0.000494453
ILKAP.ILKAP_Q9H0C8_OID20855_v1_Neurology_2.2:238079043-240112336	2	239215942	C	T	238307301	rs75722939	0.230419	0.0566722	0.00494949	32860	4.06582	0.000502818
IMMT.IMMT_Q16891_OID31397_v1_Oncology_II_2.2:85371059-87422585	2	86418870	CAAAAA	C	86191747	rs547695713	-0.115922	0.007423	0.54512	33777	-15.6166	0.00716848
IMPA1.IMPA1_P29218_OID20907_v1_Neurology_2.8:81569149-83598560	8	82575783	C	T	81663548	rs2400589	-0.211583	0.00825772	0.297204	33436	-25.6224	0.0192567
IMPACT.IMPACT_Q9P2X3_OID31112_v1_Neurology_II_2.18:21006634-23033495	18	21116223	A	G	23536259	rs555243149	-0.251583	0.0654838	0.00415439	33853	-3.84191	0.000435821
IMPG1.IMPG1_Q17R60_OID30814_v1_Neurology_II_2.6:75630831-77782379	6	77330216	T	A	76620499	rs180958139	0.349426	0.0809241	0.0032682	32867	4.31795	0.000566955
ING1.ING1_Q9UK53_OID20853_v1_Neurology_2.13:110364970-112375686	13	111365952	G	T	110713605	rs71445078	-0.0625263	0.00994611	0.185255	32861	-6.28651	0.0012012
INHBB.INHBB_P09529_OID30625_v1_Inflammation_II_2.2:120103712-122109379	2	121306440	G	A	120548864	rs17050272	0.364573	0.00749325	0.411938	33187	48.6535	0.0665791
INHBC.INHBC_P55103_OID21093_v1_Neurology_2.12:56828567-58845845	12	57844049	C	T	57450266	rs3741414	-0.659375	0.00865308	0.246558	33687	-76.2012	0.147027
INPP1.INPP1_P49441_OID21345_v1_Oncology_2.2:190208315-192236391	2	191151517	A	G	190286791	rs141472596	-1.55345	0.103789	0.00150102	33533	-14.9674	0.00663633
INPP5D.INPP5D_Q92835_OID30259_v1_Cardiometabolic_II_2.2:232925052-235116549	2	234114532	CT	C	233205886	rs776060558	-0.212173	0.00933227	0.191639	33042	-22.7354	0.0154027
INPP5J.INPP5J_Q15735_OID30975_v1_Neurology_II_2.22:30518909-32530683	22	30694914	A	G	30298925	rs551523822	-0.308348	0.0895175	0.00226874	33874	-3.44456	0.000350145
INPPL1.INPPL1_O15357_OID21314_v1_Oncology_2.11:70935811-72950191	11	72433904	G	A	72722859	rs555707373	0.467626	0.109919	0.00117536	33533	4.25428	0.000539442
INSL3.INSL3_P51460_OID31129_v1_Neurology_II_2.19:16927321-18932328	19	17932742	C	T	17821933	rs8112208	0.0285703	0.00555384	0.260347	33853	5.14424	0.000781099
INSL4.INSL4_Q14641_OID31370_v1_Oncology_II_2.9:4231419-6235304	9	5231360	C	T	5231360	rs41313766	-0.651665	0.0296762	0.0173137	33777	-21.9592	0.0140752
INSL5.INSL5_Q9Y5Q6_OID31448_v1_Oncology_II_2.1:66263423-68266959	1	67269905	A	G	66804222	rs11809759	0.180242	0.0074269	0.398644	33796	24.2688	0.0171288
INSR.INSR_P06213_OID30566_v1_Inflammation_II_2.19:6112276-8294425	19	7125519	G	A	7125508	rs1799815	-0.100405	0.015242	0.0682059	32981	-6.58739	0.00131399
IPCEF1.IPCEF1_Q8WWN9_OID20977_v1_Neurology_2.6:153475631-155677937	6	154630541	C	A	154309407	rs883273	0.0844741	0.00805656	0.321699	33372	10.4851	0.0032835
IQGAP2.IQGAP2_Q13576_OID21361_v1_Oncology_2.5:74699110-77003957	5	75930640	G	A	76634815	rs10037254	0.144588	0.00763251	0.604396	33533	18.9437	0.0105885
IRAG2.IRAG2_Q12912_OID20085_v1_Cardiometabolic_2.12:24150509-26261269	12	25247665	C	CTTCT	25094731	rs142247805	0.0469755	0.0105319	0.848851	33043	4.46031	0.000601712
IRAK4.IRAK4_Q9NWZ3_OID20577_v1_Inflammation_2.12:43152754-45183344	12	44130443	G	A	43736640	rs183549317	-1.08496	0.128889	0.000846778	33657	-8.41779	0.00210091
ISLR2.ISLR2_Q6UXK2_OID20889_v1_Neurology_2.15:73421715-75429143	15	74469716	T	C	74177375	rs34868798	0.246346	0.00849267	0.223506	32800	29.0069	0.0250109
ISM1.ISM1_B1AKI9_OID20538_v1_Inflammation_2.20:12201921-14281298	20	13475884	A	G	13495237	rs1998123	-0.186791	0.00804023	0.696966	33657	-23.232	0.015783
ISM2.ISM2_Q6H9L7_OID30365_v1_Cardiometabolic_II_2.14:76940737-78965159	14	78392823	G	T	77926480	rs3825688	0.029107	0.00790192	0.374285	33924	3.68354	0.000399806
IST1.IST1_P53990_OID31497_v1_Oncology_II_2.16:70928311-72965102	16	71961535	A	C	71927632	rs79258602	-0.256534	0.0248769	0.0232745	33556	-10.3121	0.00315902
ITGA11.ITGA11_Q9UKX5_OID20581_v1_Inflammation_2.15:67588870-69724502	15	68628163	C	T	68335825	rs2306022	-0.359098	0.0129452	0.0899664	33657	-27.7399	0.022352
ITGA2.ITGA2_P17301_OID30570_v1_Inflammation_II_2.5:51285182-53390609	5	52261260	C	CA	52965430	rs755331637	-0.619691	0.00805291	0.701631	33187	-76.9524	0.151416
ITGA5.ITGA5_P08648_OID21139_v1_Neurology_2.12:53789045-55813050	12	54849876	T	G	54456092	rs1795839	0.092313	0.0137278	0.0773277	33687	6.72453	0.00134054
ITGA6.ITGA6_P23229_OID20528_v1_Inflammation_2.2:172292064-174371187	2	173338486	T	C	172473758	rs6714597	0.230878	0.00815226	0.308181	33657	28.3207	0.0232759
ITGAL.ITGAL_P20701_OID30537_v1_Inflammation_II_2.16:29484063-31534506	16	30485393	G	C	30474072	rs11574938	-0.156306	0.00758865	0.515738	32981	-20.5973	0.0127001
ITGAM.ITGAM_P11215_OID21071_v1_Neurology_2.16:30271296-32344198	16	31357810	C	T	31346489	rs11150613	0.163623	0.00789882	0.676047	33687	20.7149	0.0125778
ITGAV.ITGAV_P06756_OID21416_v1_Oncology_2.2:186454783-188545628	2	187532373	T	G	186667646	rs2595391	0.228576	0.0114946	0.108138	33966	19.8855	0.0115081
ITGAX.ITGAX_P20702_OID31325_v1_Oncology_II_2.16:30366497-32394320	16	31367318	T	C	31355997	rs2230424	0.0438061	0.0106589	0.152722	33335	4.10981	0.000506435
ITGB1.ITGB1_P05556_OID20376_v1_Cardiometabolic_2.10:32189246-34247158	10	32253106	CACAA	C	31964178	10:32253106_CACAA_C	0.157427	0.043379	0.00946183	33616	3.62911	0.000391637
ITGB1BP1.ITGB1BP1_O14713_OID21268_v1_Oncology_2.2:8543604-10563698	2	10344984	A	G	10204858	rs114588808	0.26777	0.063051	0.00489701	32907	4.24688	0.000547789
ITGB2.ITGB2_P05107_OID20315_v1_Cardiometabolic_2.21:45305868-47348730	21	46328099	T	C	44908184	rs760462	0.148938	0.00935963	0.81798	33381	15.9128	0.00752857
ITGB5.ITGB5_P18084_OID21522_v1_Oncology_2.3:123480795-125620265	3	124526716	G	A	124807869	rs185447638	0.29693	0.0269316	0.0187422	33822	11.0253	0.00358118
ITGB6.ITGB6_P18564_OID20493_v1_Inflammation_2.2:159956182-162056783	2	160977943	A	G	160121432	rs6432601	0.288924	0.00777655	0.692505	33084	37.1532	0.0400519
ITGB7.ITGB7_P26010_OID21393_v1_Oncology_2.12:52585107-54601035	12	53593632	T	C	53199848	rs12232003	0.181354	0.0133544	0.074409	33966	13.5801	0.0054002
ITGBL1.ITGBL1_O95965_OID30408_v1_Cardiometabolic_II_2.13:101105026-103373206	13	101986692	G	T	101334341	rs12018094	-0.362743	0.00928678	0.187796	33924	-39.0601	0.0430383
ITIH1.ITIH1_P19827_OID30722_v1_Inflammation_II_2.3:51811615-53826084	3	52820981	A	T	52786965	rs678	-0.140238	0.00796245	0.35717	33995	-17.6124	0.00904228
ITIH3.ITIH3_Q06033_OID20352_v1_Cardiometabolic_2.3:51828812-53842813	3	52828628	C	T	52794612	rs9881468	0.310498	0.00749889	0.343107	33809	41.4059	0.0482624
ITIH4.ITIH4_Q14624_OID30762_v1_Inflammation_II_2.3:51846978-53864688	3	52837855	T	C	52803839	rs2710331	0.247734	0.00764338	0.341973	33995	32.4116	0.0299756
ITIH5.ITIH5_Q86UX2_OID31430_v1_Oncology_II_2.10:6601232-8708929	10	7622009	G	A	7580046	rs41298373	0.16877	0.0127681	0.0995056	33777	13.2181	0.00514608
ITPA.ITPA_Q9BY32_OID30082_v1_Cardiometabolic_II_2.20:2189322-4208095	20	3193842	C	A	3213196	rs1127354	-1.18466	0.0145025	0.074539	32862	-81.6866	0.168781
ITPR1.ITPR1_Q14643_OID30216_v1_Cardiometabolic_II_2.3:3535032-5889190	3	4856285	G	A	4814601	rs76604555	-0.137779	0.0117435	0.122141	33042	-11.7324	0.00414858
ITPRIP.ITPRIP_Q8IWB1_OID30860_v1_Neurology_II_2.10:105069458-107098223	10	105518482	T	G	103758724	rs7923100	-0.0290351	0.00771682	0.508185	32867	-3.76257	0.000430549
IVD.IVD_P26440_OID20833_v1_Neurology_2.15:39697996-41728146	15	40654217	C	T	40362016	rs7165541	0.0541405	0.0140995	0.0809793	32922	3.83989	0.000447668
IZUMO1.IZUMO1_Q8IYV9_OID31159_v1_Oncology_II_2.19:48244109-50250166	19	48327519	T	C	47824262	rs3859428	0.0325465	0.00805353	0.633938	32704	4.04127	0.000499135
JAM2.JAM2_P57087_OID21064_v1_Neurology_2.21:26011570-28089874	21	26914531	CCA	C	25542219	21:26914531_CCA_C	0.162218	0.0165982	0.049491	33962	9.77323	0.00280455
JAM3.JAM3_Q9BX67_OID30586_v1_Inflammation_II_2.11:132938967-135021896	11	134023728	A	G	134153833	rs94499	0.123436	0.00910931	0.218818	33187	13.5505	0.00550235
JCHAIN.JCHAIN_P01591_OID20494_v1_Inflammation_2.4:70521258-72532225	4	71547009	G	A	70681292	rs16845371	0.0605822	0.0182761	0.0514823	33084	3.31483	0.000332017
JMJD1C.JMJD1C_Q15652_OID31172_v1_Oncology_II_2.10:63926985-66281650	10	64708002	C	A	62948242	rs71490882	-0.0266811	0.00813415	0.618744	32704	-3.28013	0.000328881
JPT2.JPT2_Q9H910_OID31520_v1_Oncology_II_2.16:728280-2752087	16	1698528	C	T	1648527	rs4424913	0.0670522	0.0101663	0.181401	33796	6.59554	0.00128551
JUN.JUN_P05412_OID20424_v1_Inflammation_2.1:58246463-60249719	1	58596197	G	A	58130525	rs370817257	-0.350945	0.0875115	0.00245609	33084	-4.01027	0.000485869
KAZALD1.KAZALD1_Q96I82_OID21339_v1_Oncology_2.10:101821746-103827888	10	102824292	G	A	101064535	rs11190812	-1.69603	0.0194453	0.0397966	33533	-87.2206	0.184914
KAZN.KAZN_Q674X7_OID31481_v1_Oncology_II_2.1:13925181-16444539	1	15372611	C	T	15046115	rs565085186	-0.323598	0.0772929	0.0031981	33796	-4.18665	0.000518373
KCNC4.KCNC4_Q03721_OID30813_v1_Neurology_II_2.1:109752936-111776666	1	110355842	C	T	109813220	rs112855007	-0.0422362	0.0107679	0.203928	32867	-3.92242	0.000467891
KCNH2.KCNH2_Q12809_OID30899_v1_Neurology_II_2.7:149642049-151675409	7	151661745	C	T	151964660	rs13240420	-0.0319279	0.00797888	0.491855	33017	-4.00155	0.00048474
KCNIP4.KCNIP4_Q6PIL6_OID20813_v1_Neurology_2.4:19730229-22950395	4	20229030	C	T	20227407	rs10516353	0.0459091	0.0109214	0.14607	32922	4.20359	0.000536441
KCTD5.KCTD5_Q9NXV2_OID31148_v1_Neurology_II_2.16:1732524-3759031	16	2767894	G	T	2717893	rs71386687	0.0716231	0.0142252	0.0828226	33199	5.03495	0.000763015
KDM3A.KDM3A_Q9Y4C1_OID30426_v1_Inflammation_II_2.2:85668494-87719839	2	86554752	G	A	86327629	rs556388367	0.338029	0.0933712	0.00201315	32981	3.62027	0.000397233
KDR.KDR_P35968_OID21497_v1_Oncology_2.4:54944648-56991762	4	55972946	A	G	55106779	rs34231037	-1.32514	0.0197688	0.0346668	33822	-67.0319	0.117271
KEL.KEL_P23276_OID20881_v1_Neurology_2.7:141638201-143659450	7	142651354	G	A	142954267	rs8176059	-1.24704	0.032156	0.0114513	32922	-38.7809	0.0436868
KHDC3L.KHDC3L_Q587J8_OID31245_v1_Oncology_II_2.6:73072381-75073894	6	73110699	A	G	72400997	rs140634975	-0.219111	0.057234	0.00485838	32704	-3.82834	0.000447945
KHK.KHK_P50053_OID30241_v1_Cardiometabolic_II_2.2:26309640-28323630	2	27315252	G	A	27092384	rs2304681	-0.428219	0.00780866	0.370574	33042	-54.839	0.0834222
KIAA0319.KIAA0319_Q5VV43_OID31094_v1_Neurology_II_2.6:23544335-25646419	6	24654443	C	T	24654215	rs3181238	0.30768	0.0078291	0.639816	33853	39.2995	0.0436318
KIAA1549.KIAA1549_Q9HCM3_OID31307_v1_Oncology_II_2.7:137516126-139666135	7	137980572	C	G	138295827	rs190206796	-0.591189	0.163763	0.000800617	33335	-3.61003	0.000390797
KIAA1549L.KIAA1549L_Q6ZVL6_OID31312_v1_Oncology_II_2.11:32397654-34695648	11	33410470	G	A	33388924	rs76135187	-0.163556	0.0421076	0.00836958	33335	-3.88424	0.000452392
KIAA2013.KIAA2013_Q8IYS2_OID31392_v1_Oncology_II_2.1:10979648-12986484	1	12217427	T	A	12157370	rs543581549	-0.438189	0.118667	0.00143841	33777	-3.69259	0.000403521
KIF1C.KIF1C_O43896_OID30163_v1_Cardiometabolic_II_2.17:3901245-5931696	17	4925475	C	T	5022180	rs148934699	-0.542954	0.0485496	0.00617735	32862	-11.1835	0.0037915
KIF20B.KIF20B_Q96Q89_OID30816_v1_Neurology_II_2.10:90461347-92534691	10	92066801	T	C	90307044	rs531315702	0.517757	0.133005	0.00108345	32867	3.89276	0.000460846
KIF22.KIF22_Q14807_OID30175_v1_Cardiometabolic_II_2.16:28802072-30816706	16	30704312	T	G	30692991	rs8058928	-0.0368912	0.00865998	0.262101	32862	-4.25996	0.000551922
KIFBP.KIFBP_Q96EK5_OID21320_v1_Oncology_2.10:69748559-71776738	10	70825489	G	A	69065733	rs2394527	0.0524114	0.00875912	0.249777	33533	5.98364	0.00106658
KIR2DL3.KIR2DL3_P43628_OID21196_v1_Oncology_2.19:54249978-56264504	19	55246812	G	C	54735345	rs16985907	-0.879307	0.0184457	0.038001	32907	-47.67	0.0645955
KIR2DS4.KIR2DS4_P43632_OID31432_v1_Oncology_II_2.19:54344162-56360030	19	55338699	G	C	54827244	rs7255036	1.32534	0.00932853	0.225815	33796	142.074	0.373928
KIR3DL1.KIR3DL1_P43629_OID21185_v1_Oncology_2.19:54327893-56342233	19	55343039	A	G	54831584	rs12150998	-0.926156	0.00785938	0.564277	32907	-117.841	0.296761
KIR3DL2.KIR3DL2_P43630_OID31191_v1_Oncology_II_2.19:54361898-56378662	19	55348842	G	A	54837387	rs150240916	0.341096	0.0218746	0.0337866	32704	15.5932	0.00737998
KIRREL1.KIRREL1_Q96J84_OID30806_v1_Neurology_II_2.1:156963435-159070052	1	157042962	A	T	157073170	rs140793768	0.30846	0.0785822	0.00265099	32867	3.92532	0.000468582
KIRREL2.KIRREL2_Q6UWL6_OID20873_v1_Neurology_2.19:35347813-37358038	19	36349752	G	A	35858850	rs404299	-0.458579	0.0205111	0.0333212	32922	-22.3576	0.0149561
KIT.KIT_P10721_OID20370_v1_Cardiometabolic_2.4:54524124-56606881	4	55408104	C	T	54541937	rs218263	-0.0799376	0.0108013	0.123755	33742	-7.40074	0.0016206
KITLG.KITLG_P21583_OID20196_v1_Cardiometabolic_2.12:87886570-89974248	12	89364586	C	T	88970809	rs11105121	-0.0538187	0.00774843	0.662456	33693	-6.94576	0.00142981
KLB.KLB_Q86Z14_OID20888_v1_Neurology_2.4:38408550-40453153	4	39457617	G	A	39455997	rs13103023	-0.761617	0.00796867	0.327613	32922	-95.5764	0.217202
KLF4.KLF4_O43474_OID30808_v1_Neurology_II_2.9:109247133-111252050	9	110226951	G	C	107464670	rs145857260	0.241784	0.0563646	0.00515993	32867	4.28964	0.00055955
KLHL41.KLHL41_O60662_OID30986_v1_Neurology_II_2.2:169366212-171382768	2	170312751	T	C	169456241	rs140188011	-0.145211	0.0301497	0.0162581	33874	-4.81633	0.000684336
KLK1.KLK1_P06870_OID21499_v1_Oncology_2.19:50322402-52327043	19	51327710	G	A	50824454	rs3212815	-0.833325	0.0194421	0.0401674	33435	-42.8619	0.0520848
KLK10.KLK10_O43240_OID21523_v1_Oncology_2.19:50515995-52523353	19	51523203	T	C	51019947	rs2569454	0.593494	0.00779635	0.57833	33759	76.1246	0.146508
KLK11.KLK11_Q9UBX7_OID21518_v1_Oncology_2.19:50525492-52531247	19	51527970	C	T	51024714	rs117268623	-1.14741	0.0208715	0.0324973	33572	-54.975	0.082588
KLK12.KLK12_Q9UKR0_OID21201_v1_Oncology_2.19:50532350-52538258	19	51535130	A	G	51031874	rs3745540	-1.1666	0.00780875	0.582171	32907	-149.397	0.404143
KLK13.KLK13_Q9UKR3_OID21291_v1_Oncology_2.19:50558883-52568349	19	51538561	G	T	51035305	rs3760739	-0.454419	0.00788647	0.350195	32846	-57.6201	0.0918008
KLK14.KLK14_Q9P0G3_OID21407_v1_Oncology_2.19:50580751-52587467	19	51584916	G	A	51081659	rs2569491	0.41576	0.00805561	0.298549	33966	51.6112	0.0727202
KLK15.KLK15_Q9H2R5_OID31427_v1_Oncology_II_2.19:50328545-52336830	19	51340543	G	A	50837287	rs73048483	1.41532	0.0145574	0.0738131	33714	97.2234	0.218976
KLK3.KLK3_P07288_OID30364_v1_Cardiometabolic_II_2.19:50358171-52364020	19	51360840	C	T	50857584	rs62113212	-0.10504	0.00897829	0.0745135	33924	-11.6993	0.00401852
KLK4.KLK4_Q9Y5K2_OID21391_v1_Oncology_2.19:50409607-52414651	19	51415252	G	A	50911996	rs2664153	-0.417927	0.00738853	0.638802	33966	-56.5643	0.0860884
KLK6.KLK6_Q92876_OID21526_v1_Oncology_2.19:50461887-52472847	19	51471983	A	C	50968727	rs268891	-0.19211	0.00787778	0.650967	33753	-24.3863	0.0173139
KLK7.KLK7_P49862_OID30652_v1_Inflammation_II_2.19:50479724-52487320	19	51484905	A	G	50981649	rs1991821	0.693497	0.0131796	0.910074	32324	52.619	0.0788982
KLK8.KLK8_O60259_OID21517_v1_Oncology_2.19:50499264-52504860	19	51504808	G	A	51001552	rs74705037	1.05138	0.017783	0.045538	32676	59.1228	0.0966369
KLKB1.KLKB1_P03952_OID30760_v1_Inflammation_II_2.4:186148661-188179625	4	187174030	G	T	186252876	rs4253306	-0.562007	0.0116644	0.100447	33299	-48.1814	0.0651717
KLRB1.KLRB1_Q12918_OID20629_v1_Inflammation_2.12:8747147-10760512	12	9753680	T	C	9601084	rs563890415	-1.1301	0.0465103	0.00631074	34049	-24.2978	0.0170438
KLRC1.KLRC1_P26715_OID30855_v1_Neurology_II_2.12:9594863-11607284	12	11550714	TC	T	11397780	12:11550714_TC_T	-0.379941	0.101865	0.00189043	32867	-3.72985	0.000423096
KLRD1.KLRD1_Q13241_OID20632_v1_Inflammation_2.12:9391560-11482207	12	10467533	T	A	10314934	rs2537752	-0.417748	0.00732473	0.599445	34049	-57.0325	0.0872001
KLRF1.KLRF1_Q9NZS2_OID30464_v1_Inflammation_II_2.12:8952648-10997604	12	9984965	G	A	9832369	rs146460124	2.66991	0.0884392	0.00171311	32981	30.1892	0.0268907
KLRK1.KLRK1_P26718_OID31082_v1_Neurology_II_2.12:9524952-11542640	12	10530176	ACTAAT	A	10377577	rs756546977	-0.53297	0.00837057	0.715473	33853	-63.6719	0.106949
KRT14.KRT14_P02533_OID20800_v1_Neurology_2.17:38738531-40743147	17	39578368	A	T	41422116	rs144652431	-0.256122	0.072149	0.00334384	31849	-3.5499	0.000395517
KRT17.KRT17_Q04695_OID30092_v1_Cardiometabolic_II_2.17:38775694-40780827	17	39669094	G	A	41512842	rs11078998	0.0317914	0.00965963	0.764647	32862	3.29116	0.000329504
KRT18.KRT18_P05783_OID21296_v1_Oncology_2.12:52342639-54346690	12	53272920	A	G	52879136	rs4919741	0.0477177	0.0075178	0.655963	33533	6.3473	0.00120001
KRT19.KRT19_P08727_OID20596_v1_Inflammation_2.17:38679869-40684560	17	39691412	G	A	41535160	rs7405611	0.147113	0.00768458	0.622765	33593	19.1439	0.010792
KRT5.KRT5_P13647_OID20860_v1_Neurology_2.12:51908359-53914178	12	52913029	C	T	52519245	rs607860	-0.101467	0.00747366	0.406626	32922	-13.5766	0.00556765
KRT6C.KRT6C_P48668_OID30169_v1_Cardiometabolic_II_2.12:51862300-53867589	12	53784955	A	G	53391171	rs117596787	-0.157536	0.0375755	0.0111283	32862	-4.19252	0.000534594
KRT8.KRT8_P05787_OID30865_v1_Neurology_II_2.12:52290975-54343644	12	53396790	C	A	53003006	rs182212436	0.519618	0.140626	0.000839739	32867	3.69504	0.000415238
KYAT1.KYAT1_Q16773_OID20232_v1_Cardiometabolic_2.9:130595221-132644802	9	131612085	AAAAAG	A	128849806	9:131612085_AAAAAG_A	-0.13905	0.00831713	0.710171	33626	-16.7185	0.00824375
KYNU.KYNU_Q16719_OID20669_v1_Inflammation_2.2:142635233-144813402	2	143635782	A	G	142878213	rs78189771	0.57023	0.0170881	0.0476968	34049	33.37	0.0316688
L3HYPDH.L3HYPDH_Q96EM0_OID30314_v1_Cardiometabolic_II_2.14:58939324-60951126	14	59342826	A	C	58876108	rs364736	-0.0409619	0.00927334	0.788872	33942	-4.41717	0.000574514
LACRT.LACRT_Q9GZZ8_OID31367_v1_Oncology_II_2.12:54024595-56028679	12	54991848	GA	G	54598064	12:54991848_GA_G	-0.0702702	0.00808114	0.318917	33714	-8.69558	0.00223776
LACTB2.LACTB2_Q53H82_OID20150_v1_Cardiometabolic_2.8:70549501-72581420	8	71529866	G	A	70617631	rs191588099	-1.11037	0.0465453	0.00712466	33693	-23.8557	0.01661
LAG3.LAG3_P18627_OID21315_v1_Oncology_2.12:5881686-7887621	12	6885076	G	A	6775910	rs3782735	0.17518	0.00759445	0.602515	33533	23.0668	0.0156195
LAIR1.LAIR1_Q6GTX8_OID20737_v1_Inflammation_2.19:53862991-55882165	19	54870191	T	A	54358584	rs111949142	0.723161	0.00964453	0.184227	33649	74.9815	0.143164
LAIR2.LAIR2_Q6ISS4_OID20965_v1_Neurology_2.19:54014047-56021897	19	55014172	A	T	54502956	rs73070113	-1.0602	0.0115616	0.135004	33436	-91.7001	0.200954
LAMA1.LAMA1_P25391_OID30057_v1_Cardiometabolic_II_2.18:5941741-8117796	18	6856645	A	G	6856646	rs565840515	0.509974	0.151125	0.000791281	32862	3.37452	0.000346401
LAMA4.LAMA4_Q16363_OID20769_v1_Inflammation_2.6:111429134-113575769	6	112459550	T	C	112138348	rs7765769	0.166883	0.0075027	0.443296	33848	22.2431	0.0144063
LAMB1.LAMB1_P07942_OID30280_v1_Cardiometabolic_II_2.7:106564244-108643606	7	107739906	A	T	108099461	rs436573	-0.636527	0.00761058	0.425309	33042	-83.6371	0.174717
LAMP1.LAMP1_P11279_OID30416_v1_Cardiometabolic_II_2.13:112951554-114977987	13	113975290	G	A	113320975	rs9549739	0.0666853	0.00860225	0.292233	32969	7.75208	0.00181945
LAMP3.LAMP3_Q9UQV4_OID20638_v1_Inflammation_2.3:181840003-183880522	3	182828245	G	T	183110457	rs11921884	0.232694	0.0075188	0.649115	33988	30.9483	0.0274081
LAMTOR5.LAMTOR5_O43504_OID31396_v1_Oncology_II_2.1:109943875-111950546	1	111946004	G	A	111403382	rs191443386	-0.301138	0.0659507	0.00377027	33777	-4.56611	0.000616884
LAP3.LAP3_P28838_OID20436_v1_Inflammation_2.4:16578821-18609593	4	17579994	C	T	17578371	rs114838597	0.143116	0.023468	0.0273848	33084	6.09835	0.00112284
LARP1.LARP1_Q6PKG0_OID31372_v1_Oncology_II_2.5:153062539-155197165	5	153944772	G	C	154565212	rs146331993	0.16448	0.0405713	0.00906256	33777	4.0541	0.000486358
LAT.LAT_O43561_OID20640_v1_Inflammation_2.16:27996124-30002105	16	28505660	G	C	28494339	rs151234	0.0635005	0.0111747	0.129019	34049	5.68252	0.000947472
LAT2.LAT2_Q9GZY6_OID21292_v1_Oncology_2.7:72624336-74644164	7	73663898	A	T	74249568	rs34200032	-0.0661469	0.0117839	0.119123	33533	-5.61333	0.000938773
LATS1.LATS1_O95835_OID30523_v1_Inflammation_II_2.6:148979289-151039237	6	150057111	TAA	T	149735975	6:150057111_TAA_T	-0.0649995	0.00796147	0.363312	32981	-8.16426	0.00201694
LAYN.LAYN_Q6UX15_OID20970_v1_Neurology_2.11:110411005-112432470	11	111431614	C	T	111560889	rs542275	0.389433	0.00737142	0.616201	33375	52.8301	0.0771725
LBP.LBP_P18428_OID20355_v1_Cardiometabolic_2.20:35974885-38005655	20	36997655	C	T	38369011	rs2232613	-1.18791	0.0137197	0.0823449	33809	-86.5843	0.181496
LBR.LBR_Q14739_OID21034_v1_Neurology_2.1:224589204-226616523	1	225566620	G	T	225378918	rs11578124	0.0421196	0.00809526	0.702026	33962	5.203	0.000796467
LCAT.LCAT_P04180_OID30677_v1_Inflammation_II_2.16:66973653-68978023	16	67976320	A	T	67942417	rs4986970	-0.317808	0.0199511	0.0352508	33985	-15.9293	0.00741102
LCN15.LCN15_Q6UWW0_OID31032_v1_Neurology_II_2.9:138654086-140658970	9	139658576	G	C	136764124	rs4880140	0.65651	0.00902962	0.779195	33874	72.7063	0.134989
LCN2.LCN2_P80188_OID20392_v1_Cardiometabolic_2.9:129911732-131915732	9	130905550	C	A	128143271	rs542243688	-0.236424	0.0254088	0.0285384	32530	-9.30481	0.00265446
LCP1.LCP1_P13796_OID30367_v1_Cardiometabolic_II_2.13:45700058-47756312	13	46707836	T	A	46133701	rs7323373	-1.47256	0.0129523	0.906504	33924	-113.691	0.275896
LDLR.LDLR_P01130_OID20240_v1_Cardiometabolic_2.19:10200139-12244496	19	11227454	C	T	11116778	rs41307025	0.237973	0.0420939	0.00751263	33898	5.65338	0.000941963
LDLRAP1.LDLRAP1_Q5SW96_OID31068_v1_Neurology_II_2.1:24870097-26895377	1	25877492	C	T	25551001	rs75446219	0.178848	0.0202296	0.0357501	33874	8.84091	0.00230211
LECT2.LECT2_O14960_OID30320_v1_Cardiometabolic_II_2.5:134282593-136290672	5	135287029	T	C	135951340	rs31517	-0.800073	0.00684941	0.629206	33942	-116.809	0.286728
LEFTY2.LEFTY2_O00292_OID21454_v1_Oncology_2.1:225124303-227128920	1	226075410	GC	G	225887710	rs748667196	-0.712847	0.00739252	0.370311	33906	-96.4281	0.215219
LELP1.LELP1_Q5T871_OID30845_v1_Neurology_II_2.1:152175906-154177596	1	152239542	C	G	152267066	rs537047779	-0.259831	0.0711223	0.00391481	32867	-3.6533	0.000405914
LEO1.LEO1_Q8WVC0_OID30991_v1_Neurology_II_2.15:51230222-53263975	15	51363337	AAAACATATACAT	A	51071140	15:51363337_AAAACATATACAT_A	0.118951	0.0360537	0.0137203	33874	3.29927	0.000321241
LEP.LEP_P41159_OID20187_v1_Cardiometabolic_2.7:126881331-128897682	7	127856276	A	G	128216223	rs6979832	-0.031009	0.00645636	0.497717	33693	-4.80286	0.000684169
LEPR.LEPR_P48357_OID20128_v1_Cardiometabolic_2.1:64886335-67107242	1	66073982	C	T	65608299	rs10399687	-0.276043	0.00983018	0.171112	33693	-28.0812	0.0228688
LETM1.LETM1_O95202_OID31018_v1_Neurology_II_2.4:813206-2857883	4	1239370	C	T	1245582	rs11733130	0.0851187	0.0233552	0.0269567	33874	3.64453	0.000391964
LGALS1.LGALS1_P09382_OID20154_v1_Cardiometabolic_2.22:37071643-39075809	22	38071043	G	A	37675036	rs4820294	-0.28271	0.00794113	0.333726	33693	-35.6007	0.0362528
LGALS3.LGALS3_P17931_OID20284_v1_Cardiometabolic_2.14:54595970-56612148	14	55606801	A	AATT	55140083	rs3832943	-0.534162	0.00726861	0.423783	33715	-73.4889	0.138068
LGALS3BP.LGALS3BP_Q08380_OID30765_v1_Inflammation_II_2.17:75967337-77976005	17	76962761	C	T	78966679	rs111526614	-0.480122	0.0283494	0.0182851	33995	-16.9359	0.00836665
LGALS4.LGALS4_P56470_OID20748_v1_Inflammation_2.19:38292314-40303585	19	39265229	A	T	38774589	rs140695578	0.279919	0.0194071	0.031921	33649	14.4235	0.00614461
LGALS7.LGALS7_LGALS7B_P47929_OID21406_v1_Oncology_2.19:38261608-40264157	19	39277154	A	G	38786514	rs6508818	0.22526	0.00721438	0.578367	33524	31.2238	0.0282595
LGALS7B.LGALS7_LGALS7B_P47929_OID21406_v1_Oncology_2.19:38279840-40282394	19	39277154	A	G	38786514	rs6508818	0.22526	0.00721438	0.578367	33524	31.2238	0.0282595
LGALS8.LGALS8_O00214_OID21041_v1_Neurology_2.1:235681514-237716281	1	236716686	G	A	236553386	rs1475133	0.306036	0.00851606	0.761712	33962	35.9363	0.0366325
LGALS9.LGALS9_O00182_OID20781_v1_Inflammation_2.17:24958214-26976586	17	25971978	G	A	27644952	rs74321993	-0.513717	0.00834852	0.250444	33655	-61.5339	0.101129
LGMN.LGMN_Q99538_OID20773_v1_Inflammation_2.14:92170154-94214972	14	93176042	G	A	92709697	rs148659834	-1.05518	0.0338526	0.0121425	33848	-31.1698	0.0279027
LHB.LHB_P01229_OID21248_v1_Oncology_2.19:48519237-50520348	19	49520842	A	T	49017585	rs3795048	-0.120272	0.0158151	0.0611593	32907	-7.60488	0.00175442
LHPP.LHPP_Q9H008_OID20749_v1_Inflammation_2.10:125150392-127302710	10	126158951	GC	G	124470382	10:126158951_GC_G	0.462271	0.00948809	0.181028	33725	48.7212	0.0657572
LIF.LIF_P15018_OID20824_v1_Neurology_2.22:29636442-31642748	22	30592487	C	G	30196498	rs713875	0.0461438	0.00775859	0.55838	32922	5.94745	0.00107327
LIFR.LIFR_P42702_OID20606_v1_Inflammation_2.5:37474770-39595507	5	38493566	G	A	38493464	rs62353655	-0.360024	0.0176107	0.0455652	33657	-20.4435	0.0122652
LILRA2.LILRA2_Q8N149_OID21152_v1_Neurology_2.19:54084455-56101752	19	55105727	A	G	54594262	rs28469702	-1.03591	0.0129381	0.0905677	33687	-80.0666	0.159876
LILRA3.LILRA3_Q8N6C8_OID30376_v1_Cardiometabolic_II_2.19:53799850-55804265	19	54800500	A	G	54296648	rs367070	-1.21856	0.00905019	0.230405	33924	-134.645	0.348282
LILRA4.LILRA4_P59901_OID30162_v1_Cardiometabolic_II_2.19:53844456-55850433	19	54851091	G	GC	54339821	rs76059719	0.0386747	0.0087528	0.461585	32862	4.41855	0.000593756
LILRA5.LILRA5_A6NI73_OID20209_v1_Cardiometabolic_2.19:53818353-55824436	19	54813726	T	TG	54302450	rs34464703	-0.360236	0.00784207	0.329909	33628	-45.9363	0.0590447
LILRA6.LILRA6_Q6PI73_OID30346_v1_Cardiometabolic_II_2.19:53740468-55746617	19	54749060	C	T	54245208	rs11668526	0.796493	0.00772974	0.593512	33942	103.043	0.238282
LILRB1.LILRB1_Q8NHL6_OID20323_v1_Cardiometabolic_2.19:54127776-56149473	19	54800500	A	G	54296648	rs367070	-0.670803	0.00863465	0.230205	34090	-77.6873	0.150412
LILRB2.LILRB2_Q8N423_OID20301_v1_Cardiometabolic_2.19:53777666-55784965	19	54783521	C	T	54279666	rs383925	-1.16077	0.00927054	0.205544	33898	-125.211	0.316238
LILRB4.LILRB4_Q8NHJ6_OID20429_v1_Inflammation_2.19:54174437-56180169	19	55171903	A	G	54660452	rs417477	0.380751	0.0103352	0.118464	33084	36.8402	0.0394063
LILRB5.LILRB5_O75023_OID20324_v1_Cardiometabolic_2.19:53753279-55761136	19	54759361	T	C	54255498	rs12975366	-1.18537	0.00777803	0.395204	34090	-152.4	0.405224
LIPF.LIPF_P07098_OID30266_v1_Cardiometabolic_II_2.10:89424199-91438571	10	90473228	CA	C	88713471	rs746756189	-0.309546	0.0083364	0.279818	33042	-37.1319	0.0400565
LMNB1.LMNB1_P20700_OID31501_v1_Oncology_II_2.5:125112315-127172712	5	126094298	CA	C	126758606	5:126094298_CA_C	0.0470323	0.00802413	0.677803	33738	5.86136	0.00101727
LMNB2.LMNB2_Q03252_OID31109_v1_Neurology_II_2.19:1428164-3456957	19	2413911	G	A	2413913	rs10153474	0.0973419	0.0170022	0.049198	33853	5.72525	0.000967324
LMOD1.LMOD1_P29536_OID30212_v1_Cardiometabolic_II_2.1:200865584-202915676	1	201886769	TA	T	201917641	1:201886769_TA_T	-0.197767	0.00734236	0.338851	33042	-26.9351	0.0214851
LMOD1.LMOD1_P29536_OID30547_v1_Inflammation_II_2.1:200865584-202915676	1	201886769	TA	T	201917641	1:201886769_TA_T	-0.183318	0.00743349	0.338008	32981	-24.6611	0.0181061
LMOD1.LMOD1_P29536_OID31014_v1_Neurology_II_2.1:200865584-202915676	1	201886769	TA	T	201917641	1:201886769_TA_T	-0.200308	0.00728173	0.337983	33874	-27.5083	0.0218507
LMOD1.LMOD1_P29536_OID31416_v1_Oncology_II_2.1:200865584-202915676	1	201886769	TA	T	201917641	1:201886769_TA_T	-0.189467	0.00733273	0.338151	33709	-25.8385	0.019421
LMOD2.LMOD2_Q6P5Q4_OID30864_v1_Neurology_II_2.7:122295920-124304344	7	122902156	G	A	123262102	rs552400685	-0.336127	0.0982484	0.00183679	32867	-3.4212	0.000355993
LONP1.LONP1_P36776_OID30219_v1_Cardiometabolic_II_2.19:4691845-6720463	19	5705489	G	T	5705478	rs74996080	-0.280964	0.0127897	0.104542	33042	-21.968	0.0143952
LPA.LPA_P08519_OID30747_v1_Inflammation_II_2.6:159952514-162085307	6	161089307	C	T	160668275	rs56393506	0.761378	0.0103824	0.172142	33191	73.3335	0.139434
LPCAT2.LPCAT2_Q7L5N7_OID21290_v1_Oncology_2.16:54542984-56620578	16	55566309	C	T	55532397	rs16955343	-0.252858	0.0179781	0.0459841	33533	-14.0648	0.00586461
LPL.LPL_P06858_OID20188_v1_Cardiometabolic_2.8:18796764-20824770	8	19805708	G	A	19948197	rs1801177	-1.47896	0.0252767	0.0176298	33693	-58.5108	0.0922369
LPO.LPO_P22079_OID20963_v1_Neurology_2.17:55315945-57345879	17	56321271	G	A	58243910	rs7219860	-0.307111	0.00902688	0.218119	32604	-34.0218	0.0342842
LPP.LPP_Q93052_OID30190_v1_Cardiometabolic_II_2.3:186870809-189608460	3	187782293	G	T	188064505	rs575233225	0.236603	0.0529162	0.00557032	32862	4.47128	0.000608002
LRCH4.LRCH4_O75427_OID30191_v1_Cardiometabolic_II_2.7:99171634-101183752	7	100202219	C	G	100604596	rs56328569	0.0774092	0.00905595	0.222222	32862	8.54788	0.0022185
LRFN2.LRFN2_Q9ULH4_OID30895_v1_Neurology_II_2.6:39359330-41555103	6	40968478	C	T	41000739	rs192744894	-0.510102	0.142362	0.000933707	33017	-3.58313	0.000388704
LRG1.LRG1_P02750_OID30751_v1_Inflammation_II_2.19:3536414-5540048	19	4547371	C	G	4547359	rs8105192	-0.55974	0.00738934	0.500003	33995	-75.7497	0.144414
LRIG1.LRIG1_Q96JA1_OID21429_v1_Oncology_2.3:65429221-67551545	3	66434643	T	C	66384219	rs2306272	-0.858309	0.00820763	0.288171	33848	-104.575	0.244192
LRIG3.LRIG3_Q6UXM1_OID30450_v1_Inflammation_II_2.12:58265937-60314285	12	59352431	A	C	58958650	rs11172841	0.0901103	0.00911098	0.224675	32869	9.8903	0.00296716
LRP1.LRP1_Q07954_OID21293_v1_Oncology_2.12:56522266-58607144	12	57565887	G	C	57172104	rs111580283	-0.411529	0.0628208	0.00273145	33533	-6.55084	0.0012781
LRP11.LRP11_Q86VZ4_OID20185_v1_Cardiometabolic_2.6:149139893-151185495	6	150127103	C	T	149805967	rs2342858	0.604765	0.00780321	0.3545	33693	77.5021	0.151301
LRP2.LRP2_P98164_OID30960_v1_Neurology_II_2.2:168983619-171219044	2	170939492	C	T	170082982	rs556008412	-0.547408	0.137323	0.000936413	33017	-3.98628	0.000481049
LRP2BP.LRP2BP_Q9P2M1_OID30907_v1_Neurology_II_2.4:185285026-187318441	4	186730756	A	T	185809602	rs141206491	-0.259128	0.0623884	0.00416523	33017	-4.15346	0.000522224
LRPAP1.LRPAP1_P30533_OID21059_v1_Neurology_2.4:2505339-4534149	4	3525656	G	A	3523929	rs143486729	-0.550285	0.0178503	0.033849	33962	-30.8278	0.0272211
LRRC25.LRRC25_Q8N386_OID21333_v1_Oncology_2.19:17501947-19508432	19	18512817	TAGAAAAAAA	T	18402007	rs754032589	-0.339388	0.00732214	0.410514	33533	-46.3509	0.0602109
LRRC37A2.LRRC37A2_A6NM11_OID31440_v1_Oncology_II_2.17:43589834-45633014	17	43903842	C	T	45826476	rs62057151	1.11518	0.00903642	0.232554	33796	123.409	0.31065
LRRC38.LRRC38_Q5VT99_OID30924_v1_Neurology_II_2.1:12801441-14840498	1	13822608	A	AAT	13496156	rs35329337	0.358992	0.0081212	0.313575	33017	44.2043	0.0558754
LRRC59.LRRC59_Q96AG4_OID30361_v1_Cardiometabolic_II_2.17:47458599-49474884	17	48406896	A	AG	50329535	rs36015729	-0.0368483	0.00881062	0.753104	33942	-4.18226	0.000515064
LRRFIP1.LRRFIP1_Q32MZ4_OID31344_v1_Oncology_II_2.2:237536230-239690286	2	238565893	T	A	237657250	rs62183645	0.0708423	0.00894947	0.218389	33777	7.91581	0.00185167
LRRN1.LRRN1_Q6UXK5_OID20438_v1_Inflammation_2.3:2841115-4891518	3	3807778	G	A	3766094	rs9839475	0.81117	0.00800364	0.348507	33084	101.35	0.23692
LRTM1.LRTM1_Q9HBL6_OID30906_v1_Neurology_II_2.3:53952258-56001129	3	54475223	G	A	54441196	rs564221892	0.35317	0.0975062	0.00200559	33017	3.62203	0.000397185
LRTM2.LRTM2_Q8N967_OID31020_v1_Neurology_II_2.12:929731-2945919	12	1940514	G	A	1831348	rs41276696	-0.369887	0.0188574	0.0400307	33874	-19.615	0.0112306
LSM1.LSM1_O15116_OID21210_v1_Oncology_2.8:37020839-39034248	8	37909118	T	C	38051600	rs35617335	0.095696	0.0261842	0.0241834	32907	3.65472	0.000405737
LSM8.LSM8_O95777_OID31269_v1_Oncology_II_2.7:116824218-118844089	7	118838733	G	A	119198679	rs193275547	0.207257	0.0617404	0.00414447	33335	3.35691	0.000337934
LSP1.LSP1_P33241_OID20530_v1_Inflammation_2.11:874314-2913493	11	1874221	C	T	1852991	rs907612	0.14921	0.00761122	0.378562	33657	19.604	0.0112897
LTA4H.LTA4H_P09960_OID21452_v1_Oncology_2.12:95394531-97437298	12	96431007	C	G	96037229	rs2540486	0.102159	0.00776027	0.346657	33966	13.1644	0.00507627
LTBP2.LTBP2_Q14767_OID20254_v1_Cardiometabolic_2.14:73964886-76078940	14	75104905	G	A	74638202	rs888414	-0.105376	0.00645187	0.38259	34090	-16.3326	0.00776426
LTBP3.LTBP3_Q9NS15_OID21191_v1_Oncology_2.11:64306030-66325830	11	65319986	C	T	65552515	rs4099470	0.89636	0.0162699	0.0547578	32907	55.0931	0.0844481
LTBR.LTBR_P36941_OID20768_v1_Inflammation_2.12:5484326-7500732	12	6498662	A	G	6389496	rs10849449	-0.311182	0.00776713	0.655042	33457	-40.064	0.0457793
LTO1.LTO1_Q8WV07_OID20434_v1_Inflammation_2.11:68480331-70490121	11	69184325	C	T	69369557	rs750339084	-0.57003	0.152827	0.000787915	33084	-3.7299	0.000420334
LUZP2.LUZP2_Q86TE4_OID31402_v1_Oncology_II_2.11:23518599-26104184	11	25049828	T	A	25028282	rs76794772	-0.590872	0.0207643	0.0366719	33777	-28.4561	0.0234122
LXN.LXN_Q9BS40_OID21003_v1_Neurology_2.3:157384203-159390437	3	158337231	C	A	158619442	rs6785524	-0.167323	0.00753387	0.525276	33252	-22.2094	0.0146171
LY6D.LY6D_Q14210_OID20708_v1_Inflammation_2.8:142866298-144867955	8	143867905	C	T	142786489	rs2572925	-0.44319	0.00760364	0.404547	33470	-58.2866	0.09215
LY75.LY75_O60449_OID20580_v1_Inflammation_2.2:159659866-161761267	2	160762687	G	A	159906176	rs72957586	0.934393	0.00764454	0.557528	33657	122.23	0.307429
LY9.LY9_Q9HBG7_OID20670_v1_Inflammation_2.1:159765964-161798045	1	160762784	T	G	160792994	rs12128261	0.59974	0.00914664	0.217315	33288	65.5694	0.114383
LY96.LY96_Q9Y6Y9_OID20945_v1_Neurology_2.8:73903627-75941314	8	74917084	A	G	74004849	rs6472812	-0.202387	0.0180498	0.95629	33436	-11.2127	0.00374607
LYAR.LYAR_Q9NX58_OID21264_v1_Oncology_2.4:3269428-5291881	4	4271886	C	T	4270159	rs11723339	-0.0546209	0.0078957	0.620695	32907	-6.9178	0.00145217
LYN.LYN_P07948_OID21350_v1_Oncology_2.8:55792394-57926728	8	56722012	A	AT	55809453	rs11450515	-0.0310052	0.00776568	0.459604	33533	-3.99259	0.000475151
LYPD1.LYPD1_Q8N2G4_OID20821_v1_Neurology_2.2:132400859-134429099	2	133915680	G	A	133158108	rs62180665	0.0717297	0.0183362	0.0486551	32922	3.91192	0.000464613
LYPD3.LYPD3_O95274_OID21530_v1_Oncology_2.19:42964939-44969760	19	43996732	G	A	43492580	rs11671471	-0.522329	0.0115146	0.112665	33632	-45.3623	0.0576564
LYPD8.LYPD8_Q6UX82_OID21251_v1_Oncology_2.1:247902716-249903170	1	249065691	T	C	248771492	rs12044252	0.846145	0.0131384	0.0936925	32907	64.4024	0.111934
LYPLA2.LYPLA2_O95372_OID30817_v1_Neurology_II_2.1:23117635-25122029	1	24950075	C	CA	24623584	rs113633050	-0.222765	0.0600129	0.0065183	32867	-3.71195	0.000419047
LYSMD3.LYSMD3_Q7Z3D4_OID30950_v1_Neurology_II_2.5:88811443-90825401	5	89963988	A	C	90668171	rs10805870	0.0549871	0.00793836	0.405013	33017	6.92676	0.00145108
LYVE1.LYVE1_Q9Y5Y7_OID30728_v1_Inflammation_II_2.11:9578513-11590212	11	10626691	G	A	10605144	rs7119709	0.349981	0.0190627	0.0397654	33995	18.3595	0.00981793
LYZL2.LYZL2_Q7Z4W2_OID31180_v1_Oncology_II_2.10:29900708-31918682	10	30894447	C	T	30605518	rs116792212	0.495069	0.0179461	0.0396479	32704	27.5864	0.0227405
LZTFL1.LZTFL1_Q9NQ48_OID30637_v1_Inflammation_II_2.3:44864808-46957216	3	45869972	C	T	45828480	rs1129183	-0.266358	0.0141222	0.077681	33187	-18.8609	0.0106054
M6PR.M6PR_P20645_OID30208_v1_Cardiometabolic_II_2.12:8092957-10102241	12	9082581	A	G	8929985	rs4883201	-0.280236	0.0126802	0.104034	33042	-22.1003	0.0145665
MAD1L1.MAD1L1_Q9Y6D9_OID20904_v1_Neurology_2.7:855431-3272580	7	2265063	G	A	2225428	rs143579216	1.27518	0.0754145	0.0027728	33308	16.9089	0.00851085
MAEA.MAEA_Q7L5Y9_OID21206_v1_Oncology_2.4:283679-2333925	4	849992	CACCTGCT	C	856204	4:849992_CACCTGCT_C	-0.132955	0.0371339	0.0146578	32907	-3.58042	0.000389413
MAG.MAG_P20916_OID30967_v1_Neurology_II_2.19:34783064-36804710	19	34887153	T	C	34396248	rs563212891	-0.605115	0.151341	0.000782125	33017	-3.99835	0.000483966
MAMDC2.MAMDC2_Q7Z304_OID30309_v1_Cardiometabolic_II_2.9:71658497-73841888	9	72592304	C	A	69977388	rs62572585	0.224011	0.00826947	0.258423	33942	27.0889	0.021162
MAMDC4.MAMDC4_Q6UXC1_OID31342_v1_Oncology_II_2.9:138746798-140755251	9	139748276	ACCCTGTGGCAGAGCACAGGG	A	136853824	9:139748276_ACCCTGTGGCAGAGCACAGGG_A	-0.867349	0.0270819	0.019907	33777	-32.0269	0.0294725
MAN1A2.MAN1A2_O60476_OID30262_v1_Cardiometabolic_II_2.1:116910071-119071494	1	118096628	G	A	117554006	rs10923344	0.193259	0.00735083	0.617668	33042	26.2908	0.0204903
MAN2B2.MAN2B2_Q9Y2E5_OID30306_v1_Cardiometabolic_II_2.4:5576916-7625089	4	6599684	T	A	6597957	rs2301791	0.824017	0.00719558	0.478197	33942	114.517	0.278692
MANEAL.MANEAL_Q5VSG8_OID31244_v1_Oncology_II_2.1:37259519-39266805	1	38427431	C	CAAAAAAAAAAAAAAAAAAAA	37961759	rs562731241	0.0429674	0.0100452	0.804475	32704	4.27741	0.000559136
MANF.MANF_P55145_OID20707_v1_Inflammation_2.3:50422722-52426828	3	51547219	A	G	51513203	rs11721253	0.098207	0.0109978	0.86477	33848	8.9297	0.00235027
MANSC1.MANSC1_Q9H8J5_OID21492_v1_Oncology_2.12:11478990-13503176	12	12499131	C	CTG	12346197	rs3053800	0.0498173	0.00748679	0.504009	33822	6.65403	0.00130738
MANSC4.MANSC4_A6NHS7_OID30141_v1_Cardiometabolic_II_2.12:26915360-28933169	12	27925037	T	A	27772104	rs34311349	0.938372	0.00897426	0.227765	32862	104.563	0.249646
MAP1LC3A.MAP1LC3A_Q9H492_OID30868_v1_Neurology_II_2.20:32134648-34148149	20	33763985	C	T	35176182	rs146420040	0.235078	0.0697741	0.00304257	32867	3.36913	0.000345243
MAP1LC3B2.MAP1LC3B2_A6NCE7_OID30074_v1_Cardiometabolic_II_2.12:115997186-118014411	12	117001345	G	T	116563540	rs7133288	0.0324925	0.00878363	0.260014	32862	3.69921	0.00041624
MAP2.MAP2_P11137_OID31138_v1_Neurology_II_2.2:209288771-211598836	2	210360867	G	C	209496143	rs113770841	0.435438	0.0306032	0.015139	33853	14.2285	0.00594473
MAP2K1.MAP2K1_Q02750_OID31468_v1_Oncology_II_2.15:65679250-67783882	15	66776480	C	A	66484142	rs77428206	0.0856371	0.0126898	0.0960566	33796	6.7485	0.00134575
MAP2K6.MAP2K6_P52564_OID20552_v1_Inflammation_2.17:66410838-68550006	17	67411301	CAGAG	C	69415160	17:67411301_CAGAG_C	0.191927	0.0329239	0.0136121	33657	5.82941	0.00100864
MAP3K5.MAP3K5_Q99683_OID21253_v1_Oncology_2.6:135878184-138113615	6	136877527	C	T	136556389	rs143340461	-0.109575	0.027844	0.0184523	32907	-3.93532	0.0004704
MAP4K5.MAP4K5_Q9Y4K4_OID20899_v1_Neurology_2.14:49885239-51999287	14	50901768	G	A	50435050	rs17780143	-0.373277	0.0161068	0.0574682	33375	-23.1751	0.0158376
MAPK13.MAPK13_O15264_OID31205_v1_Oncology_II_2.6:35098290-37112298	6	36098191	C	A	36130414	rs12210904	0.0657827	0.00854131	0.293797	32704	7.70171	0.00181045
MAPK9.MAPK9_P45984_OID20557_v1_Inflammation_2.5:178660143-180719083	5	179734312	T	C	180307312	rs3763131	0.143033	0.00949019	0.195107	33657	15.0717	0.00670388
MAPKAPK2.MAPKAPK2_P49137_OID31293_v1_Oncology_II_2.1:205858250-207907626	1	206901382	C	G	206728037	rs11119390	0.14746	0.00824627	0.298563	33335	17.882	0.00950138
MAPRE3.MAPRE3_Q9UPY8_OID31177_v1_Oncology_II_2.2:26193505-28250087	2	26572974	CA	C	26350106	2:26572974_CA_C	0.0775297	0.0225621	0.0366295	32704	3.43628	0.000360927
MAPT.MAPT_P10636_OID20830_v1_Neurology_2.17:42971920-45105700	17	44026739	G	A	45949373	rs242562	0.041371	0.00802994	0.379455	32922	5.15209	0.000805622
MARCO.MARCO_Q9UEW3_OID20210_v1_Cardiometabolic_2.2:118699770-120752236	2	119728472	C	T	118970896	rs35288880	-0.340352	0.00997418	0.163237	33693	-34.1233	0.0334047
MARS1.MARS1_P56192_OID30658_v1_Inflammation_II_2.12:56881851-58910435	12	57810547	C	T	57416764	rs112608380	0.14873	0.0403648	0.0095241	33126	3.68465	0.00040968
MASP1.MASP1_P48740_OID20954_v1_Neurology_2.3:185935070-188009525	3	186964300	C	T	187246512	rs698090	0.213134	0.00765103	0.644283	33375	27.8569	0.0227228
MATN2.MATN2_O00339_OID20767_v1_Inflammation_2.8:97881292-100048952	8	98991221	A	G	97978993	rs1869609	0.396038	0.00776049	0.663295	33715	51.0326	0.0717064
MATN3.MATN3_O15232_OID20979_v1_Neurology_2.2:19191813-21212429	2	20207619	G	A	20007858	rs11694716	-0.563749	0.00788355	0.636409	33372	-71.5095	0.132871
MAVS.MAVS_Q7Z434_OID21204_v1_Oncology_2.20:2827481-4856765	20	3844929	C	T	3864282	rs45437096	-0.135419	0.011166	0.14542	32907	-12.1278	0.00444978
MAX.MAX_P61244_OID20877_v1_Neurology_2.14:64472819-66569413	14	65576165	C	T	65109447	rs8005829	0.0784266	0.00776087	0.583115	32922	10.1054	0.00309225
MB.MB_P02144_OID20263_v1_Cardiometabolic_2.22:35002811-37019401	22	36007421	G	A	35611374	rs5750131	0.0377975	0.00669219	0.385817	34090	5.648	0.000934881
MBL2.MBL2_P11226_OID30759_v1_Inflammation_II_2.10:53525140-55532544	10	54536839	T	G	52777079	rs7899547	0.914801	0.0079401	0.653604	33493	115.213	0.283832
MCAM.MCAM_P43121_OID20343_v1_Cardiometabolic_2.11:118179239-120187840	11	119185677	T	C	119314967	rs34587557	-0.323836	0.0161989	0.0509776	33809	-19.9912	0.0116827
MCEE.MCEE_Q96PE7_OID31033_v1_Neurology_II_2.2:70336817-72357359	2	71364623	T	C	71137493	rs6716795	-0.187561	0.00766861	0.536033	33874	-24.4583	0.0173533
MCEMP1.MCEMP1_Q8IX19_OID30501_v1_Inflammation_II_2.19:6741976-8744715	19	7719439	A	G	7654553	rs141879681	1.43201	0.0491118	0.00636688	32981	29.1582	0.0251306
MCFD2.MCFD2_Q8NI22_OID20171_v1_Cardiometabolic_2.2:46129009-48168994	2	47152291	G	C	46925152	rs6419615	-0.145544	0.0083383	0.707134	33626	-17.4549	0.00897927
MDGA1.MDGA1_Q8NFP4_OID20951_v1_Neurology_2.6:36598455-38665659	6	37663624	T	C	37695848	rs9349050	-1.08027	0.00747255	0.514342	33436	-144.565	0.384633
MDH1.MDH1_P40925_OID30669_v1_Inflammation_II_2.2:62816097-64834331	2	64213877	C	T	63986743	rs71422399	0.0915329	0.00840294	0.265186	33791	10.893	0.0034992
MDK.MDK_P21741_OID21489_v1_Oncology_2.11:45402334-47405387	11	46402339	A	G	46380789	rs541295226	-1.68862	0.102367	0.0018781	33822	-16.4957	0.00798113
MDM1.MDM1_Q8TC05_OID30945_v1_Neurology_II_2.12:67688346-69726142	12	68719216	G	A	68325436	rs2870812	-0.201537	0.00847007	0.712799	33017	-23.794	0.0168583
MECR.MECR_Q9BV79_OID30274_v1_Cardiometabolic_II_2.1:28519169-30557446	1	29544575	C	CCCTCTGGAAG	29218063	rs144612117	0.107493	0.0113327	0.13517	33042	9.48521	0.00271548
MED18.MED18_Q9BUE0_OID21236_v1_Oncology_2.1:27655551-29662476	1	29223341	G	A	28896829	rs55684641	-0.0544451	0.0124748	0.105291	32907	-4.36441	0.00057851
MED21.MED21_Q13503_OID30066_v1_Cardiometabolic_II_2.12:26175491-28183606	12	28045047	A	G	27892114	rs111798596	0.0878697	0.0245969	0.02553	32862	3.57239	0.000388199
MEGF10.MEGF10_Q96KG7_OID20746_v1_Inflammation_2.5:125626488-127796914	5	126628584	C	CT	127292892	rs112394041	0.397963	0.00731637	0.458332	33649	54.3935	0.0808206
MEGF11.MEGF11_A6BM72_OID30099_v1_Cardiometabolic_II_2.15:65187637-67546088	15	66535743	C	T	66243405	rs11630800	0.164385	0.00943203	0.210749	32862	17.4284	0.0091585
MEGF9.MEGF9_Q9H1U4_OID20285_v1_Cardiometabolic_2.9:122363089-124476748	9	123441375	T	C	120679097	rs10984978	0.341205	0.00810588	0.700826	33960	42.0935	0.0495878
MELTF.MELTF_P08582_OID30347_v1_Cardiometabolic_II_2.3:195728611-197756688	3	196739538	C	T	197012667	rs3773862	-0.408307	0.00750205	0.45284	33942	-54.4261	0.0802672
MEP1A.MEP1A_Q16819_OID31459_v1_Oncology_II_2.6:45761126-47807515	6	46761495	G	A	46793758	rs2274656	-0.193969	0.00719204	0.384837	33796	-26.97	0.0210692
MEP1B.MEP1B_Q16820_OID20168_v1_Cardiometabolic_2.18:28770002-30800367	18	29797958	T	C	32217995	rs680321	-1.07416	0.00762105	0.456032	33693	-140.946	0.370917
MEPE.MEPE_Q9NQ76_OID20753_v1_Inflammation_2.4:87742550-89767944	4	88754060	C	T	87832908	rs17013212	-0.182446	0.0103391	0.136616	33649	-17.6462	0.00916918
MERTK.MERTK_Q12866_OID20657_v1_Inflammation_2.2:111656184-113787138	2	112741097	G	A	111983520	rs10188640	-0.265631	0.00739273	0.625694	34049	-35.9314	0.0365326
MESD.MESD_Q14696_OID21099_v1_Neurology_2.15:80238630-82282160	15	81267560	AAC	A	80975219	15:81267560_AAC_A	0.0665681	0.0111512	0.144745	33687	5.96959	0.00105674
MET.MET_P08581_OID20269_v1_Cardiometabolic_2.7:115312250-117438431	7	116312439	C	G	116672385	rs1858830	-0.15966	0.0075785	0.442559	33967	-21.0675	0.0128982
METAP1.METAP1_P53582_OID20815_v1_Neurology_2.4:98916872-100983960	4	99803315	G	A	98882164	rs567366844	-0.299406	0.0790939	0.00335564	32922	-3.78545	0.000435071
METAP1D.METAP1D_Q6UB28_OID20519_v1_Inflammation_2.2:171864860-173947158	2	172931008	G	A	172066280	rs138869820	-0.812331	0.0928181	0.00166384	33657	-8.75186	0.00227059
METAP2.METAP2_P50579_OID21437_v1_Oncology_2.12:94867928-96909615	12	95857514	CA	C	95463738	12:95857514_CA_C	0.0441196	0.007855	0.349463	33906	5.61675	0.000929588
MFAP3.MFAP3_P55082_OID20057_v1_Cardiometabolic_2.5:152418527-154437010	5	153153699	A	G	153774139	rs75251227	0.0567799	0.0160733	0.061525	33043	3.53256	0.000377516
MFAP3L.MFAP3L_O75121_OID30933_v1_Neurology_II_2.4:169907753-171947546	4	171787343	C	G	170866192	rs139358235	0.166126	0.0416238	0.00932623	33017	3.99113	0.000482219
MFAP4.MFAP4_P55083_OID30598_v1_Inflammation_II_2.17:18286758-20290503	17	19289286	G	C	19385973	rs139356332	-0.722082	0.0252079	0.0231911	33187	-28.6451	0.0241282
MFAP5.MFAP5_Q13361_OID20239_v1_Cardiometabolic_2.12:7798539-9815422	12	8814695	C	T	8662099	rs4132450	-1.76955	0.0596996	0.00449252	34090	-29.6409	0.0251249
MFGE8.MFGE8_Q08431_OID21134_v1_Neurology_2.15:88441914-90456610	15	89455768	C	G	88912537	rs34239095	0.373348	0.00817839	0.281607	33687	45.6505	0.0582588
MGLL.MGLL_Q99685_OID20711_v1_Inflammation_2.3:126407909-128542028	3	127408239	G	A	127689396	rs7578	0.0601836	0.00752535	0.557246	33784	7.99745	0.0018896
MGMT.MGMT_P16455_OID20588_v1_Inflammation_2.10:130265505-132569247	10	131445731	T	C	129647467	rs1008982	-0.414088	0.0078542	0.373182	33657	-52.7219	0.0762858
MIA.MIA_Q16674_OID21531_v1_Oncology_2.19:40281065-42283395	19	41277077	A	G	40771172	rs2607421	1.38269	0.0144964	0.0729752	33822	95.3816	0.211969
MICALL2.MICALL2_Q8IY33_OID30889_v1_Neurology_II_2.7:473995-2499106	7	1538614	G	A	1498978	rs2289035	0.0689239	0.00772374	0.397817	33017	8.92364	0.00240603
MIF.MIF_P14174_OID21073_v1_Neurology_2.22:23236570-25237410	22	24250795	C	G	23908608	rs2330634	-0.109543	0.0076588	0.596209	33619	-14.3029	0.00604823
MILR1.MILR1_Q7Z6M3_OID20482_v1_Inflammation_2.17:61461567-63470123	17	62464621	G	A	64468504	rs138176943	0.796328	0.0163185	0.0577858	33084	48.7991	0.0671459
MINDY1.MINDY1_Q8N5J2_OID31399_v1_Oncology_II_2.1:149969012-151980869	1	150972959	A	T	151000483	rs140386498	-0.627939	0.0346217	0.011724	33777	-18.1372	0.00964513
MINK1.MINK1_Q8N4C8_OID31156_v1_Neurology_II_2.17:3736635-5801356	17	4778450	T	A	4875155	rs190385998	-0.643754	0.0747904	0.00295506	33853	-8.60744	0.00218374
MITD1.MITD1_Q8WV92_OID20959_v1_Neurology_2.2:98785726-100797521	2	99803998	T	G	99187535	rs13009147	-0.075435	0.00791199	0.65241	33436	-9.53426	0.00271132
MKI67.MKI67_P46013_OID30455_v1_Inflammation_II_2.10:128894923-130924687	10	130447994	C	A	128649730	rs75928919	-0.218097	0.0576623	0.00495892	32981	-3.78232	0.000433574
MLLT1.MLLT1_Q03111_OID31211_v1_Oncology_II_2.19:5210392-7279986	19	6383877	G	A	6383866	rs147104154	0.171666	0.0500493	0.00616371	32704	3.42994	0.000359597
MLN.MLN_P12872_OID20541_v1_Inflammation_2.6:32762450-34771780	6	33777260	C	T	33809483	rs1547671	-0.414229	0.00708776	0.544262	33657	-58.4429	0.092132
MME.MME_P08473_OID21307_v1_Oncology_2.3:153741991-155901518	3	154785591	A	G	155067802	rs79837905	-0.107067	0.0133847	0.0799213	33533	-7.99921	0.00190456
MMP1.MMP1_P03956_OID20672_v1_Inflammation_2.11:101660650-103668891	11	102671697	C	T	102800966	rs534191	0.448154	0.00784496	0.453881	32252	57.1264	0.0918874
MMP10.MMP10_P09238_OID20687_v1_Inflammation_2.11:101641233-103651359	11	102650424	C	T	102779693	rs486055	-0.396107	0.0102752	0.16223	33585	-38.5498	0.0423736
MMP12.MMP12_P39900_OID21439_v1_Oncology_2.11:101733467-103745712	11	102748695	A	G	102877965	rs17368814	-0.749318	0.010568	0.125277	33658	-70.9044	0.129957
MMP13.MMP13_P45452_OID20807_v1_Neurology_2.11:101813724-103826461	11	102826877	GC	G	102956148	11:102826877_GC_G	-0.137883	0.00768898	0.56091	32922	-17.9325	0.00967334
MMP15.MMP15_P51511_OID30299_v1_Cardiometabolic_II_2.16:57059658-59080805	16	58969593	TC	T	58935689	16:58969593_TC_T	-0.238999	0.0625708	0.00476893	33942	-3.81966	0.00042966
MMP3.MMP3_P08254_OID21083_v1_Neurology_2.11:101706532-103714340	11	102713777	G	C	102843046	rs678815	0.478635	0.00592748	0.482951	33687	80.7485	0.162167
MMP7.MMP7_P09237_OID20087_v1_Cardiometabolic_2.11:101391239-103401478	11	102401633	G	A	102530902	rs11568819	0.567004	0.0152635	0.0610351	32981	37.1477	0.0401605
MMP8.MMP8_P22894_OID21019_v1_Neurology_2.11:101582527-103595685	11	102584135	G	A	102713404	rs35231465	-1.25163	0.0238944	0.0248267	33895	-52.3817	0.074889
MMP9.MMP9_P14780_OID21103_v1_Neurology_2.20:43637547-45645200	20	44640225	A	G	46011586	rs17576	0.145118	0.00771083	0.351364	33619	18.82	0.0104257
MMUT.MMUT_P22033_OID30159_v1_Cardiometabolic_II_2.6:48398073-50430966	6	49450368	CTCGGCGA	C	49482655	rs775536954	0.102545	0.0080702	0.372162	32862	12.7066	0.0048892
MN1.MN1_Q10571_OID30908_v1_Neurology_II_2.22:27144265-29197744	22	27643169	C	T	27247208	rs759267528	0.587201	0.146895	0.00079849	33017	3.99742	0.00048374
MNAT1.MNAT1_P51948_OID31327_v1_Oncology_II_2.14:60201479-62436683	14	61996889	C	A	61530171	rs552737956	-0.386424	0.107014	0.00159398	33335	-3.61097	0.000391
MNDA.MNDA_P41218_OID20156_v1_Cardiometabolic_2.1:157801141-159819292	1	158827428	C	G	158857638	rs2852702	0.0416364	0.00735283	0.568699	33693	5.66264	0.00095079
MOCS2.MOCS2_O96007_OID30638_v1_Inflammation_II_2.5:51391509-53405587	5	52389428	A	G	53093598	rs6880055	0.448571	0.00795889	0.342199	33187	56.361	0.0873556
MORC3.MORC3_Q14149_OID31073_v1_Neurology_II_2.21:36692495-38748930	21	37731447	T	C	36359149	rs541036223	-0.443124	0.112855	0.00131424	33853	-3.92649	0.000455212
MORF4L1.MORF4L1_Q9UBU8_OID31257_v1_Oncology_II_2.15:78165232-80190481	15	79369972	G	C	79077630	rs553238833	0.444708	0.126595	0.00107682	33335	3.51284	0.000370046
MORN4.MORN4_Q8NDC4_OID31217_v1_Oncology_II_2.10:98374312-100393913	10	98520595	A	G	96760838	rs192793357	-0.400356	0.0906331	0.00221134	32704	-4.41733	0.000596292
MPHOSPH8.MPHOSPH8_Q99549_OID20092_v1_Cardiometabolic_2.13:19207799-21247581	13	20221516	A	G	19647376	rs35424555	0.0880808	0.0116954	0.122396	33043	7.53123	0.00171359
MPI.MPI_P34949_OID21288_v1_Oncology_2.15:74182383-76194560	15	75173925	G	T	74881584	rs4886632	0.199669	0.00760316	0.576289	33533	26.2613	0.0201521
MPO.MPO_P05164_OID21100_v1_Neurology_2.17:55347216-57358296	17	56358429	C	T	58281068	rs34097845	-0.507083	0.0166015	0.0573515	33687	-30.5444	0.0269486
MPRIP.MPRIP_Q6WCQ1_OID31420_v1_Oncology_II_2.17:15945771-18095957	17	16888907	A	G	16985593	rs117950545	-0.222186	0.0543434	0.00526431	33713	-4.08856	0.000495595
MRC1.MRC1_P22897_OID30694_v1_Inflammation_II_2.10:17098337-19200093	10	17889164	T	C	17847166	rs74118031	-0.285038	0.00849137	0.233647	33985	-33.568	0.032092
MRI1.MRI1_Q9BV20_OID30891_v1_Neurology_II_2.19:12875336-14885096	19	13871411	A	T	13760597	rs452960	-0.347332	0.00769461	0.421769	33017	-45.1396	0.0581261
MRPL24.MRPL24_Q96A35_OID30178_v1_Cardiometabolic_II_2.1:155707095-157710880	1	157206226	G	C	157236436	rs77827645	-0.0912182	0.02281	0.0303563	32862	-3.99904	0.000486415
MRPL28.MRPL28_Q13084_OID31023_v1_Neurology_II_2.16:0-1420538	16	415648	T	C	365648	rs112510457	-0.0707303	0.0141695	0.0809801	33874	-4.99173	0.000735049
MRPL46.MRPL46_Q9H2W6_OID20858_v1_Neurology_2.15:88002709-90010619	15	88321814	C	T	87778583	rs17821616	0.0341605	0.00837492	0.315581	32922	4.0789	0.000505105
MRPL52.MRPL52_Q86TS9_OID31239_v1_Oncology_II_2.14:22299096-24304246	14	22378364	T	C	21910183	rs546594037	0.421854	0.120749	0.00129866	32637	3.49364	0.000373839
MRPL58.MRPL58_Q14197_OID31036_v1_Neurology_II_2.17:72008765-74017356	17	72042662	A	G	74046523	rs545594933	-0.223852	0.0589413	0.00446069	33874	-3.79788	0.000425629
MRPS16.MRPS16_Q9Y3D3_OID30489_v1_Inflammation_II_2.10:74008607-76012402	10	75530439	A	G	73770681	rs117207638	-0.331817	0.100854	0.00155935	32981	-3.29007	0.000328099
MSLN.MSLN_Q13421_OID21380_v1_Oncology_2.16:0-1818865	16	810593	C	A	760593	rs2235503	0.75362	0.00937124	0.193005	33473	80.4184	0.16192
MSLNL.MSLNL_Q96KJ4_OID30939_v1_Neurology_II_2.16:0-1831996	16	981792	C	T	931792	rs559176411	0.293943	0.0826734	0.00268389	33017	3.55547	0.000382728
MSMB.MSMB_P08118_OID20275_v1_Cardiometabolic_2.10:50549553-52562509	10	51549496	T	C	46046326	rs10993994	0.935839	0.00726071	0.608294	33529	128.891	0.331317
MSR1.MSR1_P21757_OID21063_v1_Neurology_2.8:14965390-17050160	8	16012594	G	A	16155085	rs41341748	-1.5469	0.0334062	0.0110565	33962	-46.3058	0.0593866
MSRA.MSRA_Q9UJ68_OID21513_v1_Oncology_2.8:8911802-11286401	8	10292876	C	T	10435366	rs12546887	-0.0574071	0.00765517	0.590213	33822	-7.49913	0.00165997
MST1.MST1_P26927_OID30713_v1_Inflammation_II_2.3:48721380-50726907	3	49712297	C	T	49674864	rs11130213	-1.05058	0.00844529	0.291155	33473	-124.398	0.316151
MSTN.MSTN_O14793_OID20115_v1_Cardiometabolic_2.2:189920426-191927455	2	190924861	A	G	190060135	rs143242500	0.786304	0.0867052	0.00201601	33043	9.06871	0.00248274
MTDH.MTDH_Q86UE4_OID30538_v1_Inflammation_II_2.8:97656412-99742488	8	99630656	G	A	98618428	rs530520107	0.40543	0.103724	0.00167315	32981	3.90874	0.000463029
MTHFD2.MTHFD2_P13995_OID31078_v1_Neurology_II_2.2:73425742-75444692	2	74920648	G	A	74693521	rs183347927	1.94542	0.0792411	0.00263992	33853	24.5506	0.017493
MTHFSD.MTHFSD_Q2M296_OID31305_v1_Oncology_II_2.16:85563792-87588841	16	86560860	T	C	86527254	rs9939348	0.464294	0.00776637	0.59775	33335	59.7826	0.0968318
MTIF3.MTIF3_Q9H2K0_OID31513_v1_Oncology_II_2.13:27009780-29024701	13	28009920	G	C	27435783	rs1218825	0.217781	0.0185372	0.956075	33796	11.7483	0.0040674
MTPN.MTPN_P58546_OID20080_v1_Cardiometabolic_2.7:134611508-136662107	7	135133329	G	A	135448581	rs146786725	0.111335	0.0302861	0.0173611	33043	3.67611	0.000408808
MTR.MTR_Q99707_OID30110_v1_Cardiometabolic_II_2.1:235958581-238067281	1	237037881	A	T	236874581	rs58213669	0.0560694	0.00978162	0.194376	32862	5.73212	0.000998855
MTSS1.MTSS1_O43312_OID31492_v1_Oncology_II_2.8:124563025-126740714	8	125827245	C	T	124815003	rs72716950	-0.129412	0.0194279	0.0389361	33796	-6.66114	0.00131118
MTSS2.MTSS2_Q765P7_OID31409_v1_Oncology_II_2.16:69695107-71719956	16	70891818	T	A	70857915	rs2487972	-0.348333	0.0364951	0.0123649	33777	-9.54465	0.00268986
MTUS1.MTUS1_Q9ULD2_OID31315_v1_Oncology_II_2.8:16501311-18659030	8	17658751	G	A	17801242	rs142323734	0.432495	0.0193039	0.0406172	33335	22.4045	0.0148348
MUC13.MUC13_Q9H3R2_OID20866_v1_Neurology_2.3:123624289-125653595	3	124627024	T	G	124908177	rs1127233	0.244474	0.00859975	0.262044	32922	28.428	0.0239594
MUC16.MUC16_Q8WXI7_OID21378_v1_Oncology_2.19:7959520-10121113	19	9120919	G	A	9010243	rs10421318	-0.0722092	0.00820903	0.350791	33533	-8.79631	0.00230212
MUC2.MUC2_Q02817_OID30377_v1_Cardiometabolic_II_2.11:74875-2104416	11	1081577	G	A	1083581	rs12416873	-0.264666	0.00768919	0.207783	33924	-34.4205	0.0337458
MVK.MVK_Q03426_OID20459_v1_Inflammation_2.12:109011599-111035930	12	110034320	G	A	109596515	rs28934897	-1.00678	0.0937138	0.00203398	33084	-10.7431	0.00347642
MXRA8.MXRA8_Q9BRK3_OID30583_v1_Inflammation_II_2.1:288069-2298921	1	1290917	G	C	1355537	rs200138692	-1.12829	0.105773	0.00111489	33187	-10.6671	0.00341694
MYBPC1.MYBPC1_Q00872_OID30296_v1_Cardiometabolic_II_2.12:100988749-103079806	12	102040418	A	G	101646640	rs77650305	-0.0299928	0.00799487	0.259783	33942	-3.75151	0.000414471
MYBPC2.MYBPC2_Q14324_OID30199_v1_Cardiometabolic_II_2.19:49936149-51969578	19	50961104	G	T	50457847	rs1726809	-0.0653739	0.0116094	0.113156	33042	-5.63112	0.000958752
MYCBP2.MYCBP2_O75592_OID30996_v1_Neurology_II_2.13:76618792-78901229	13	77054704	CAT	C	76480568	13:77054704_CAT_C	0.597684	0.157393	0.000852112	33874	3.7974	0.000425521
MYDGF.MYDGF_Q969H8_OID30313_v1_Cardiometabolic_II_2.19:3657557-5670354	19	4656839	A	C	4656827	rs60893137	-0.306684	0.0260478	0.0212871	33942	-11.7739	0.00406755
MYH4.MYH4_Q9Y623_OID30061_v1_Cardiometabolic_II_2.17:9346607-11372876	17	11137908	G	A	11234591	rs553039016	-0.320445	0.0812783	0.00249419	32862	-3.94257	0.000472779
MYH7B.MYH7B_A7E2Y1_OID31178_v1_Oncology_II_2.20:32543671-34590240	20	33889704	T	G	35301901	rs76650348	-0.113449	0.034249	0.0140197	32704	-3.31248	0.000335397
MYH9.MYH9_P35579_OID30382_v1_Cardiometabolic_II_2.22:35677326-37784012	22	36333631	TTTTG	T	35937583	22:36333631_TTTTG_T	0.594761	0.159661	0.000738225	33924	3.72515	0.000408886
MYL1.MYL1_P05976_OID30120_v1_Cardiometabolic_II_2.2:210154874-212179898	2	210416694	A	G	209551970	rs150794628	-0.35816	0.095772	0.00190434	32862	-3.73972	0.000425401
MYL11.MYLPF_Q96A32_OID30917_v1_Neurology_II_2.16:29382255-31389312	16	29662957	CT	C	29651636	16:29662957_CT_C	-0.206018	0.0632008	0.00422328	33017	-3.25974	0.000321727
MYL3.MYL3_P08590_OID30251_v1_Cardiometabolic_II_2.3:45899362-47904934	3	46628253	G	A	46586763	rs147719294	0.115825	0.0296993	0.0148021	33042	3.89992	0.000460093
MYL4.MYL4_P12829_OID30245_v1_Cardiometabolic_II_2.17:44286394-46301045	17	44306628	G	GAA	46229262	rs199726619	0.0480397	0.0128714	0.125805	33042	3.73228	0.000421405
MYL6B.MYL6B_P14649_OID30936_v1_Neurology_II_2.12:55546371-57551766	12	55547963	G	A	55154179	rs61956904	0.0446869	0.0121079	0.153559	33017	3.69072	0.000412388
MYO6.MYO6_Q9UM54_OID30989_v1_Neurology_II_2.6:75458956-77629254	6	76329161	ATG	A	75619445	rs796351763	-0.0328814	0.00869814	0.321527	33874	-3.78028	0.000421695
MYO9B.MYO9B_Q13459_OID20451_v1_Inflammation_2.19:16186587-18324095	19	17313178	A	AT	17202369	rs11392202	-0.0513623	0.0076966	0.398553	33084	-6.67338	0.00134428
MYOC.MYOC_Q99972_OID21121_v1_Neurology_2.1:170604557-172621828	1	171616521	G	A	171647381	rs171003	0.26721	0.00731451	0.580268	33687	36.5315	0.0381065
MYOM1.MYOM1_P52179_OID30834_v1_Neurology_II_2.18:2066805-4219966	18	3136167	T	C	3136169	rs139413029	0.148504	0.0374983	0.0131473	32867	3.96029	0.000476964
MYOM2.MYOM2_P54296_OID30131_v1_Cardiometabolic_II_2.8:993161-3093380	8	2054077	A	G	2106287	rs117165873	1.07134	0.0563979	0.00453411	32862	18.9961	0.0108616
MYOM3.MYOM3_Q5VTT5_OID30633_v1_Inflammation_II_2.1:23382531-25438625	1	24417415	T	C	24090925	rs6700245	-0.106631	0.00999438	0.146744	33187	-10.6691	0.00341822
MZB1.MZB1_Q8WU39_OID20732_v1_Inflammation_2.5:137723156-139725602	5	138725772	A	AGAT	139390083	rs140248321	0.248049	0.0166834	0.0643862	33779	14.868	0.00650169
MZT1.MZT1_Q08AG7_OID21186_v1_Oncology_2.13:72282505-74301767	13	73263074	C	A	72688936	rs80257217	-0.378045	0.102759	0.00178491	32907	-3.67895	0.000411131
NAA80.NAA80_Q93015_OID30893_v1_Neurology_II_2.3:49333833-51336836	3	50334462	G	A	50297031	rs201512291	-0.718895	0.0473509	0.00648151	33017	-15.1823	0.00693291
NAAA.NAAA_Q02083_OID20931_v1_Neurology_2.4:75831808-77862166	4	76854118	A	T	75932965	rs112197434	-0.668907	0.00876581	0.233682	33249	-76.3086	0.149033
NACC1.NACC1_Q96RE7_OID31393_v1_Oncology_II_2.19:12229078-14251961	19	13349409	A	ATTTTT	13238595	rs113456944	0.0541146	0.013383	0.91161	33777	4.04353	0.000483828
NADK.NADK_O95544_OID20178_v1_Cardiometabolic_2.1:682671-2711470	1	1680219	G	A	1748780	rs1014988	0.252465	0.00740114	0.509549	33693	34.1116	0.0333826
NAGA.NAGA_P17050_OID30509_v1_Inflammation_II_2.22:41454338-43466846	22	42457056	C	T	42061052	rs121434529	-1.29367	0.0534111	0.00495245	32913	-24.221	0.0175123
NAGK.NAGK_Q9UJ70_OID30271_v1_Cardiometabolic_II_2.2:70295426-72306938	2	71292522	T	C	71065392	rs11680831	-0.222962	0.00793539	0.342298	32975	-28.0972	0.0233811
NAGPA.NAGPA_Q9UK23_OID30643_v1_Inflammation_II_2.16:4074845-6083936	16	5079466	A	G	5029465	rs12599777	-0.410461	0.00986824	0.182643	33187	-41.5941	0.049548
NAMPT.NAMPT_P43490_OID21227_v1_Oncology_2.7:104888744-106925429	7	106372219	C	G	106731773	rs342293	-0.0447259	0.00763541	0.459598	32907	-5.85769	0.00104163
NAP1L4.NAP1L4_Q99733_OID31475_v1_Oncology_II_2.11:1965667-4013559	11	2987643	T	TAACAGACCTCTC	2966413	rs57530484	0.262886	0.0086944	0.767005	33728	30.2362	0.0263906
NAPRT.NAPRT_Q6XQN6_OID31114_v1_Neurology_II_2.8:143656955-145660500	8	144681777	G	T	143599607	rs10282929	0.410034	0.00926769	0.79589	33853	44.2434	0.0546621
NARS1.NARS1_O43776_OID31035_v1_Neurology_II_2.18:54267888-56289068	18	55268486	A	C	57601254	rs11356	0.0340313	0.00756236	0.559865	33874	4.50009	0.00059747
NBL1.NBL1_P41271_OID21486_v1_Oncology_2.1:18969723-20984945	1	19968058	T	C	19641564	rs12408663	-0.123387	0.00882114	0.232239	33822	-13.9876	0.00575155
NBN.NBN_O60934_OID20442_v1_Inflammation_2.8:89945559-91996895	8	91043364	A	G	90031136	rs74378230	-0.60723	0.0576189	0.00439784	33084	-10.5387	0.00334582
NCAM1.NCAM1_P13591_OID20354_v1_Cardiometabolic_2.11:111832142-114149158	11	112975934	C	T	113105212	rs11214489	-0.332747	0.0092402	0.184895	33809	-36.0108	0.0369392
NCAM2.NCAM2_O15394_OID21095_v1_Neurology_2.21:21370727-23915650	21	22839703	TTA	T	21467382	21:22839703_TTA_T	0.544034	0.00798086	0.346772	33687	68.1673	0.121219
NCAN.NCAN_O14594_OID21055_v1_Neurology_2.19:18322767-20363042	19	19325963	G	T	19215154	rs3761077	-0.240654	0.0112025	0.11016	33962	-21.4822	0.0134061
NCF2.NCF2_P19878_OID20567_v1_Inflammation_2.1:182524697-184560049	1	183532364	T	A	183563229	rs35012521	-0.947659	0.0358601	0.010078	33588	-26.4266	0.0203685
NCK2.NCK2_O43639_OID20683_v1_Inflammation_2.2:105361369-107510728	2	106376569	A	G	105760112	rs1114882	0.0320767	0.00753704	0.535122	33848	4.25587	0.000534826
NCLN.NCLN_Q969V3_OID20448_v1_Inflammation_2.19:2185928-4209573	19	3005411	C	T	3005413	rs139348419	-0.153044	0.0426081	0.0108246	33084	-3.5919	0.000389817
NCR1.NCR1_O76036_OID20566_v1_Inflammation_2.19:54417506-56424441	19	55416170	G	C	54904812	rs7255591	-0.426285	0.012993	0.0887356	33657	-32.8088	0.0309909
NCR3LG1.NCR3LG1_Q68D85_OID31490_v1_Oncology_II_2.11:16373347-18398888	11	17384498	T	C	17362951	rs12146443	0.361403	0.00710462	0.617264	33796	50.8687	0.0711207
NCS1.NCS1_P62166_OID21458_v1_Oncology_2.9:131934683-133999582	9	132995768	G	A	130233489	rs1054879	0.117747	0.0068332	0.507787	33966	17.2316	0.00866617
NDRG1.NDRG1_Q92597_OID20792_v1_Neurology_2.8:133249418-135309495	8	134270978	A	G	133258735	rs76311337	0.134569	0.0327834	0.0149223	32922	4.10479	0.000511533
NDST1.NDST1_P52848_OID31369_v1_Oncology_II_2.5:148877341-150937773	5	149770027	G	A	150390464	rs550760359	0.304066	0.0809767	0.00242251	33777	3.75498	0.000417266
NDUFA5.NDUFA5_Q16718_OID30520_v1_Inflammation_II_2.7:122177051-124241705	7	122754059	A	G	123114005	rs117563830	0.088891	0.0254373	0.0242131	32926	3.49451	0.000370743
NDUFB7.NDUFB7_P17568_OID31521_v1_Oncology_II_2.19:13676890-15682878	19	14332007	A	C	14221195	rs567058498	0.479003	0.12402	0.00101903	33796	3.8623	0.000441201
NDUFS6.NDUFS6_O75380_OID21224_v1_Oncology_2.5:801521-2816162	5	1442987	G	A	1442872	rs2270913	0.113004	0.0293059	0.0198304	32907	3.85602	0.000451641
NEB.NEB_P20929_OID30105_v1_Cardiometabolic_II_2.2:151341853-153590990	2	153324757	G	A	152468243	rs62180801	-0.0896836	0.0231312	0.0286653	32862	-3.87717	0.000457233
NECAP2.NECAP2_Q9NVZ3_OID30089_v1_Cardiometabolic_II_2.1:15767219-17786573	1	16051203	C	A	15724708	rs746441032	0.49826	0.104751	0.00160149	32862	4.75661	0.000688023
NECTIN1.NECTIN1_Q15223_OID30545_v1_Inflammation_II_2.11:118508808-120599910	11	119598729	G	C	119728019	rs3829260	-0.0428078	0.00774513	0.541213	32981	-5.52706	0.000925385
NECTIN2.NECTIN2_Q92692_OID20222_v1_Cardiometabolic_2.19:44349554-46392480	19	45361224	G	A	44857967	rs440277	-0.183158	0.00813585	0.310411	33628	-22.5125	0.0148473
NECTIN4.NECTIN4_Q96NY8_OID21490_v1_Oncology_2.1:160040788-162059348	1	161049509	G	T	161079719	rs35434391	-0.447125	0.011624	0.117067	33822	-38.4657	0.0419133
NEDD4L.NEDD4L_Q96PU5_OID30521_v1_Inflammation_II_2.18:54711458-57068772	18	56608393	C	T	58941161	rs139557647	-0.212233	0.0596652	0.00419816	32981	-3.55707	0.000383489
NEDD9.NEDD9_Q14511_OID30503_v1_Inflammation_II_2.6:10183531-12382581	6	11321400	A	C	11321167	rs12662885	0.0341577	0.00847115	0.349714	32981	4.03224	0.000492736
NEFL.NEFL_P07196_OID20871_v1_Neurology_2.8:23808468-25814126	8	24774200	T	C	24916687	rs6557783	0.0332881	0.00701201	0.641705	32792	4.7473	0.000686794
NEK7.NEK7_Q8TDX7_OID31250_v1_Oncology_II_2.1:197126128-199291550	1	198197474	A	G	198228344	rs150547149	-0.189585	0.0433183	0.00921377	33335	-4.37656	0.000574269
NELL1.NELL1_Q92832_OID21494_v1_Oncology_2.11:19691097-22597232	11	20955270	G	A	20933724	rs61652119	0.793656	0.0170828	0.0485627	33822	46.4594	0.0599901
NELL2.NELL2_Q99435_OID20706_v1_Inflammation_2.12:43902058-46307772	12	45330524	T	C	44936741	rs382115	-0.173881	0.0074157	0.603685	33848	-23.4477	0.0159834
NENF.NENF_Q9UMX5_OID31354_v1_Oncology_II_2.1:211606262-213619721	1	212558333	CT	C	212384991	1:212558333_CT_C	0.0695688	0.01901	0.0441112	33777	3.65959	0.000396343
NEO1.NEO1_Q92859_OID31066_v1_Neurology_II_2.15:72344804-74597547	15	73467072	T	G	73174731	rs11632433	0.114371	0.0127309	0.0977212	33874	8.98373	0.00237691
NEXN.NEXN_Q0ZGT2_OID30678_v1_Inflammation_II_2.1:77354309-79409580	1	78432658	AT	A	77966974	rs71590706	-0.148578	0.014005	0.0763652	33985	-10.6089	0.0033008
NFASC.NFASC_O94856_OID20634_v1_Inflammation_2.1:203797780-205991950	1	204951184	CT	C	204982056	1:204951184_CT_C	0.597676	0.0119612	0.0976243	34049	49.9679	0.0683195
NFAT5.NFAT5_O94916_OID30522_v1_Inflammation_II_2.16:68599869-70738557	16	69459429	C	T	69425526	rs187853813	-0.298636	0.0789958	0.00243567	32981	-3.7804	0.000433136
NFATC1.NFATC1_O95644_OID20545_v1_Inflammation_2.18:76155930-78289323	18	77162462	A	G	79402462	rs657693	-0.109871	0.00767019	0.360222	33657	-14.3244	0.00605953
NFATC3.NFATC3_Q12968_OID20470_v1_Inflammation_2.16:67119273-69263162	16	68575507	T	TTA	68541604	rs200733027	0.578314	0.173807	0.000929344	33084	3.32733	0.000334526
NFE2.NFE2_Q16621_OID30268_v1_Cardiometabolic_II_2.12:53685895-55694799	12	54717508	T	TTTCTC	54323724	rs60822569	0.0662945	0.00757669	0.552985	33042	8.7498	0.00231166
NFIC.NFIC_P08651_OID30988_v1_Neurology_II_2.19:2359628-4469215	19	3404143	C	A	3404145	rs10410896	-0.058987	0.0123645	0.891495	33874	-4.77067	0.000671431
NFKB1.NFKB1_P19838_OID30160_v1_Cardiometabolic_II_2.4:102422516-104538459	4	103432974	G	A	102511817	rs17032705	0.114895	0.00767473	0.398157	32862	14.9706	0.00677377
NFKB2.NFKB2_Q00653_OID31258_v1_Oncology_II_2.10:103153867-105162286	10	104070269	C	T	102310512	rs574060239	0.400348	0.107425	0.00165822	33335	3.72677	0.00041647
NFKBIE.NFKBIE_O00221_OID21212_v1_Oncology_2.6:43225903-45233288	6	44234539	G	C	44266802	rs28362856	-0.52262	0.01858	0.0430843	32907	-28.1281	0.0234787
NFU1.NFU1_Q9UMS0_OID31510_v1_Oncology_II_2.2:68622882-70666699	2	69650730	G	A	69423598	rs74637005	-0.328022	0.0206148	0.0366262	33796	-15.912	0.00743603
NFX1.NFX1_Q12986_OID30158_v1_Cardiometabolic_II_2.9:32290514-34371155	9	33225914	A	C	33225916	rs146448480	0.110194	0.0298459	0.0173585	32862	3.6921	0.000414641
NFYA.NFYA_P23511_OID30134_v1_Cardiometabolic_II_2.6:40040713-42070142	6	40476031	G	A	40508292	rs539436146	-0.447057	0.129771	0.000998022	32862	-3.44497	0.00036101
NGF.NGF_P01138_OID20920_v1_Neurology_2.1:114828538-116880870	1	115830631	T	C	115288010	rs2747063	0.03224	0.00772803	0.463762	33436	4.17183	0.00052025
NGFR.NGFR_P08138_OID30300_v1_Cardiometabolic_II_2.17:46572655-48592370	17	47811894	C	T	49734532	rs769818449	-0.736256	0.156388	0.000792192	33942	-4.70788	0.000652574
NGRN.NGRN_Q9NPE2_OID31115_v1_Neurology_II_2.15:89808895-91815443	15	90809487	G	T	90266255	rs201430256	0.606704	0.096053	0.00190545	33853	6.31635	0.00117713
NHLRC3.NHLRC3_Q5JS37_OID30614_v1_Inflammation_II_2.13:38612448-40624246	13	39621965	G	T	39047828	rs149175958	-2.12674	0.0566633	0.00440127	32377	-37.5329	0.0416958
NID1.NID1_P14543_OID20362_v1_Cardiometabolic_2.1:235139130-237228390	1	236230317	G	A	236067017	rs76183323	-0.761636	0.0383494	0.0105936	33671	-19.8604	0.0115788
NID2.NID2_Q14112_OID21085_v1_Neurology_2.14:51471527-53535777	14	52487766	T	C	52021048	rs2516600	0.575913	0.00754295	0.543702	33687	76.3512	0.147521
NINJ1.NINJ1_Q92982_OID21167_v1_Oncology_2.9:94883778-96896533	9	95882745	A	AC	93120463	rs11379524	0.243194	0.00802656	0.630087	32907	30.2987	0.0271399
NIT1.NIT1_Q86X76_OID30252_v1_Cardiometabolic_II_2.1:160087895-162095235	1	161088000	G	A	161118210	rs76502631	-0.726221	0.022693	0.0283686	33042	-32.002	0.0300629
NIT2.NIT2_Q9NQR4_OID30336_v1_Cardiometabolic_II_2.3:99053601-101080479	3	100057993	G	A	100339149	rs200416332	-1.26408	0.0944286	0.00158223	33813	-13.3866	0.00527185
NLGN1.NLGN1_Q8N2Q7_OID30900_v1_Neurology_II_2.3:172113742-175012162	3	173613303	T	C	173895513	rs77154330	-0.0587814	0.0151946	0.068707	33017	-3.86857	0.000453072
NLGN2.NLGN2_Q8NFZ4_OID30878_v1_Neurology_II_2.17:6311164-8323179	17	7221240	T	G	7317921	rs201025474	-0.277601	0.0805266	0.00279917	32867	-3.44732	0.000361448
NME1.NME1_P15531_OID30451_v1_Inflammation_II_2.17:48230920-50239529	17	49314908	C	T	51237547	rs78866419	0.378154	0.0907443	0.00190543	32981	4.16725	0.000526267
NME3.NME3_Q13232_OID20789_v1_Inflammation_2.16:820321-2821544	16	1768076	G	A	1718075	rs749285440	3.05215	0.107689	0.00135318	33715	28.3423	0.0232713
NMI.NMI_Q13287_OID31378_v1_Oncology_II_2.2:151126984-153146182	2	152139416	G	A	151282902	rs1048135	-0.453055	0.00755673	0.472245	33651	-59.9538	0.0965074
NMNAT1.NMNAT1_Q9HAN9_OID20913_v1_Neurology_2.1:9002981-11045556	1	10020795	C	A	9960737	rs180754466	0.670821	0.0390439	0.00957531	33436	17.1812	0.00875135
NMRK2.NMRK2_Q9NPI5_OID31163_v1_Oncology_II_2.19:2933067-4942414	19	3408241	G	A	3408243	rs60649443	-0.0564408	0.0140181	0.0837359	32704	-4.02628	0.000495441
NMT1.NMT1_P30419_OID31021_v1_Neurology_II_2.17:42138685-44186384	17	43172478	CTT	C	45095110	17:43172478_CTT_C	-0.0317247	0.00791328	0.633356	33874	-4.00905	0.000474252
NOMO1.NOMO1_Q15155_OID21106_v1_Neurology_2.16:13927578-15990014	16	15149086	T	C	15055229	rs76702213	0.160245	0.0119847	0.111414	33687	13.3708	0.00527902
NOP56.NOP56_O00567_OID30055_v1_Cardiometabolic_II_2.20:1633278-3639039	20	2774837	C	G	2794191	rs200588273	0.327437	0.0940272	0.00216729	32862	3.48236	0.000368888
NOS1.NOS1_P29475_OID20863_v1_Neurology_2.12:116645947-118799431	12	117790932	C	T	117353127	rs4767532	-0.14237	0.00897168	0.203648	32922	-15.8688	0.00759091
NOS2.NOS2_P35228_OID30087_v1_Cardiometabolic_II_2.17:25083792-27127555	17	26096597	G	A	27769571	rs2297518	-0.0914127	0.00980204	0.188759	32862	-9.32589	0.0026396
NOS3.NOS3_P29474_OID20834_v1_Neurology_2.7:149688105-151711676	7	150689397	A	T	150992309	rs1800783	0.048461	0.00775678	0.617295	32922	6.24757	0.00118419
NOTCH1.NOTCH1_P46531_OID20311_v1_Cardiometabolic_2.9:138388885-140440500	9	139401234	G	A	136506782	rs182330532	1.21952	0.107048	0.00118803	34090	11.3923	0.00379266
NOTCH2.NOTCH2_Q04721_OID30407_v1_Cardiometabolic_II_2.1:119454176-121612276	1	120437884	A	G	119895261	rs2641348	-0.172138	0.0118967	0.111131	33924	-14.4694	0.00613368
NOTCH3.NOTCH3_Q9UM47_OID20253_v1_Cardiometabolic_2.19:14269849-16311806	19	15302941	T	C	15192130	rs147373451	-1.32398	0.0699922	0.00297678	34090	-18.9161	0.0103873
NPC2.NPC2_P61916_OID30418_v1_Cardiometabolic_II_2.14:73946638-75960215	14	74947404	C	T	74480701	rs140130028	-2.02151	0.0379504	0.00909881	33356	-53.2672	0.0783953
NPDC1.NPDC1_Q9NQX5_OID20205_v1_Cardiometabolic_2.9:138933915-140940629	9	139939197	T	C	137044745	9:139939197_T_C	0.189185	0.0126907	0.907669	33693	14.9074	0.00655251
NPHS1.NPHS1_O60500_OID30540_v1_Inflammation_II_2.19:35316274-37343406	19	36345056	A	AT	35854154	rs200857931	-0.801037	0.0145557	0.0750536	32981	-55.0325	0.0841048
NPHS2.NPHS2_Q9NP85_OID30462_v1_Inflammation_II_2.1:178519674-180545083	1	179361476	T	C	179392341	rs188249591	-0.1838	0.049765	0.0069816	32981	-3.69336	0.000413428
NPL.NPL_Q9BXD5_OID30329_v1_Cardiometabolic_II_2.1:181758908-183799519	1	183096425	C	T	183127290	rs116448311	-1.70826	0.045358	0.00546521	33942	-37.6617	0.0401128
NPM1.NPM1_P06748_OID20961_v1_Neurology_2.5:169814120-171837904	5	171119250	G	A	171692246	rs2879425	0.0686721	0.0196296	0.14478	9216	3.4984	0.00132623
NPPB.NPPB_P16860_OID20049_v1_Cardiometabolic_2.1:10917521-12919002	1	11919271	A	G	11859214	rs198389	0.182749	0.00760348	0.418575	33043	24.0349	0.0171822
NPPB.NTproBNP_NTproBNP_OID20125_v1_Cardiometabolic_2.1:10917521-12919002	1	11915467	T	C	11855410	rs198379	0.261223	0.00712439	0.413038	33693	36.666	0.0383703
NPPC.NPPC_P23582_OID20568_v1_Inflammation_2.2:231786519-233791106	2	232998697	CA	C	232133987	2:232998697_CA_C	-0.0458069	0.00686309	0.546581	33657	-6.67438	0.00132182
NPR1.NPR1_P16066_OID30116_v1_Cardiometabolic_II_2.1:152651164-154666468	1	153236608	GTTTC	G	153264132	1:153236608_GTTTC_G	-0.0999159	0.0247936	0.0256888	32862	-4.02991	0.000493948
NPTN.NPTN_Q9Y639_OID21235_v1_Oncology_2.15:72852355-74925730	15	73463345	A	G	73171004	rs78561318	-0.0784697	0.0215402	0.0337985	32907	-3.64294	0.000403126
NPTX1.NPTX1_Q15818_OID21074_v1_Neurology_2.17:77440634-79450407	17	78539090	C	T	80565290	rs62068268	0.81848	0.0125396	0.0894968	33687	65.2716	0.112271
NPTX2.NPTX2_P47972_OID30390_v1_Cardiometabolic_II_2.7:97246597-99259181	7	98283815	C	T	98654503	rs61007246	0.344365	0.00703266	0.714568	33924	48.9665	0.0660134
NPTXR.NPTXR_O95502_OID20191_v1_Cardiometabolic_2.22:38214457-40240033	22	39241262	A	G	38845257	rs111577133	2.02215	0.0271952	0.0192984	33693	74.3569	0.140966
NPY.NPY_P01303_OID21388_v1_Oncology_2.7:23323809-25331481	7	24309098	A	T	24269479	rs4722337	-0.15832	0.0073529	0.554916	33966	-21.5316	0.0134655
NRCAM.NRCAM_Q92823_OID20229_v1_Cardiometabolic_2.7:106788094-109097164	7	107987349	T	TTAAA	108346905	rs138528835	0.297687	0.0082013	0.308205	33693	36.2975	0.0376319
NRGN.NRGN_Q92686_OID30674_v1_Inflammation_II_2.11:123609838-125617106	11	125485808	C	T	125615913	rs542373549	0.145385	0.0432034	0.00803563	33985	3.36513	0.000333098
NRN1.NRN1_Q9NPD7_OID30983_v1_Neurology_II_2.6:4998232-7007751	6	5058794	C	T	5058560	rs1246994	0.0337499	0.00798119	0.497378	33874	4.22868	0.000527611
NRP1.NRP1_O14786_OID20390_v1_Cardiometabolic_2.10:32466421-34623595	10	33483308	G	A	33194380	rs2506150	-0.304724	0.00766843	0.359537	33870	-39.7375	0.0445447
NRP2.NRP2_O60462_OID21081_v1_Neurology_2.2:205547225-207662855	2	205986321	A	G	205121597	rs2289023	-0.202243	0.00865767	0.226779	33687	-23.36	0.0159406
NRTN.NRTN_Q99748_OID20465_v1_Inflammation_2.19:4805078-6828335	19	5799433	G	A	5799422	rs36055559	-0.0761244	0.0106836	0.172458	33084	-7.12535	0.00153225
NRXN3.NRXN3_Q9Y4C0_OID30901_v1_Neurology_II_2.14:77636716-81334634	14	78701381	G	A	78235038	rs2365679	-0.0336396	0.00832616	0.576093	33017	-4.04023	0.000494151
NSFL1C.NSFL1C_Q9UNZ2_OID21022_v1_Neurology_2.20:422811-2447494	20	1485256	G	C	1504610	rs6042675	-0.0799004	0.00753977	0.389447	33962	-10.5972	0.00329575
NT5C.NT5C_Q8TCD5_OID30294_v1_Cardiometabolic_II_2.17:72126323-74127837	17	73140941	G	A	75144846	rs78625720	-1.53891	0.0213628	0.0315415	33942	-72.0369	0.132613
NT5C1A.NT5C1A_Q9BXI3_OID31102_v1_Neurology_II_2.1:39116901-41137779	1	39478828	A	T	39013156	rs36043010	-0.105444	0.0283498	0.0174448	33853	-3.71939	0.000408478
NT5C3A.NT5C3A_Q9H0P0_OID20553_v1_Inflammation_2.7:32053725-34102388	7	33110659	G	C	33071047	rs10252880	-0.108636	0.00802168	0.325406	33657	-13.5428	0.00541978
NT5E.NT5E_P21589_OID21498_v1_Oncology_2.6:85159801-87205502	6	86199233	A	G	85489515	rs2229523	-0.58715	0.00802501	0.659674	33822	-73.165	0.136646
NTF3.NTF3_P20783_OID20591_v1_Inflammation_2.12:4541274-6604465	12	5549456	C	T	5440290	rs73039984	-0.231906	0.0119736	0.112505	33657	-19.3681	0.0110226
NTF4.NTF4_P34130_OID21208_v1_Oncology_2.19:48564385-50568292	19	49614681	AAC	A	49111424	19:49614681_AAC_A	0.0483149	0.00850392	0.663257	32907	5.68149	0.000979963
NTRK2.NTRK2_Q16620_OID20136_v1_Cardiometabolic_2.9:86283437-88641969	9	87285367	G	T	84670452	rs77562929	0.494632	0.0464933	0.00714669	33693	10.6388	0.00334802
NTRK3.NTRK3_Q16288_OID21057_v1_Neurology_2.15:87402982-89799970	15	88514855	G	C	87971624	rs28735437	0.27255	0.0106007	0.139824	33962	25.7106	0.0190923
NUB1.NUB1_Q9Y5A7_OID20510_v1_Inflammation_2.7:150038898-152075535	7	151038887	C	T	151341801	rs113920358	-0.265551	0.0115654	0.129029	33657	-22.9608	0.0154223
NUBP1.NUBP1_P53384_OID31412_v1_Oncology_II_2.16:9837699-11863208	16	10060750	G	C	9966893	rs9788880	-0.0330352	0.00767011	0.484574	33777	-4.307	0.000548897
NUCB2.NUCB2_P80303_OID21448_v1_Oncology_2.11:16298286-18353758	11	17305650	T	C	17284103	rs214068	-0.405813	0.00757506	0.576931	33903	-53.5722	0.078046
NUDC.NUDC_Q9Y266_OID20623_v1_Inflammation_2.1:26248234-28273362	1	27127642	G	A	26801151	rs758114531	-0.748816	0.156136	0.000742867	34049	-4.79592	0.000675066
NUDT15.NUDT15_Q9NV35_OID30102_v1_Cardiometabolic_II_2.13:47611862-49626891	13	48570832	A	G	47996697	rs77027862	-0.536308	0.0871753	0.00201387	32862	-6.15206	0.0011504
NUDT16.NUDT16_Q96DE0_OID31484_v1_Oncology_II_2.3:130100515-132107674	3	131100956	C	G	131382112	rs150437674	-1.21109	0.0357641	0.0112653	33732	-33.8633	0.0328774
NUDT2.NUDT2_P50583_OID21308_v1_Oncology_2.9:33329567-35343697	9	34340949	A	G	34340951	rs7848667	0.332279	0.0103869	0.156939	33533	31.9902	0.0296146
NUDT5.NUDT5_Q9UKK9_OID21115_v1_Neurology_2.10:11207329-13237890	10	12244079	G	A	12202080	rs10508438	0.0614984	0.00795365	0.335603	33687	7.7321	0.00177159
NUMB.NUMB_P49757_OID30568_v1_Inflammation_II_2.14:72741924-74925252	14	73887890	G	T	73421182	rs7141139	0.0838935	0.00833259	0.710949	32981	10.0681	0.00306408
NUP50.NUP50_Q9UKX7_OID30100_v1_Cardiometabolic_II_2.22:44559806-46583898	22	45583606	G	T	45187725	rs1058033	0.0291287	0.00776735	0.532821	32862	3.75015	0.000427776
NXPE4.NXPE4_Q6UWF7_OID30076_v1_Cardiometabolic_II_2.11:113441313-115466508	11	114623638	G	A	114752916	rs1712791	-0.0370991	0.00814271	0.349769	32862	-4.55611	0.000631278
NXPH1.NXPH1_P58417_OID20849_v1_Neurology_2.7:7473239-9792591	7	9241222	T	A	9201592	rs541622969	-0.561534	0.138127	0.000854835	32922	-4.06535	0.000501754
NXPH3.NXPH3_O95157_OID30565_v1_Inflammation_II_2.17:46653233-48661189	17	47656030	C	G	49578668	rs147028083	-2.10042	0.0448108	0.00710876	32981	-46.8731	0.0624561
OBP2B.OBP2B_Q9NPH6_OID20980_v1_Neurology_2.9:135080666-137084637	9	136087047	T	C	133211660	rs4962104	0.704335	0.00773506	0.800092	33306	91.0575	0.199326
OCLN.OCLN_Q16625_OID31069_v1_Neurology_II_2.5:67788374-69853931	5	68757774	T	C	69461947	rs2583707	-0.473202	0.0240668	0.0240045	33874	-19.662	0.011284
ODAM.ODAM_A1E959_OID20793_v1_Neurology_2.4:70061442-72070293	4	71061318	T	C	70195601	rs76153614	-0.587089	0.0173979	0.0522504	32861	-33.7448	0.0334918
OGA.OGA_O60502_OID31465_v1_Oncology_II_2.10:102544207-104578201	10	103590594	C	A	101830837	rs3781299	-0.134492	0.00819591	0.291403	33796	-16.4096	0.00790472
OGFR.OGFR_Q9NZT2_OID21360_v1_Oncology_2.20:60436187-62445352	20	61443809	G	A	62812457	rs200108407	-1.69659	0.103149	0.0013361	33533	-16.448	0.00800316
OGN.OGN_P20774_OID21123_v1_Neurology_2.9:94145550-96166981	9	95138564	G	T	92376282	rs7026361	0.59708	0.00727236	0.368931	33687	82.1026	0.166738
OLFM4.OLFM4_Q6UX06_OID30665_v1_Inflammation_II_2.13:52602948-54626192	13	53602462	G	A	53028327	rs17552047	-0.858605	0.00904818	0.276422	31969	-94.8926	0.219766
OLR1.OLR1_P78380_OID20183_v1_Cardiometabolic_2.12:9310900-11324731	12	10292135	C	A	10139536	rs936964	0.108129	0.00851445	0.275111	33374	12.6995	0.00480916
OMD.OMD_Q99983_OID20725_v1_Inflammation_2.9:94174662-96186753	9	94987856	A	AT	92225574	rs35209758	0.0796698	0.00793527	0.308793	33848	10.04	0.0029692
OMG.OMG_P23515_OID21352_v1_Oncology_2.17:28621665-30624257	17	29461525	G	A	31134507	rs72813607	-0.125182	0.0105362	0.140247	33533	-11.8811	0.00419198
OMP.OMP_P47874_OID30835_v1_Neurology_II_2.11:75813886-77814377	11	76813961	C	T	77102915	rs2233546	-0.386921	0.0173451	0.0530776	32867	-22.3072	0.0149144
OPLAH.OPLAH_O14841_OID30201_v1_Cardiometabolic_II_2.8:144106167-146115595	8	144999621	C	T	143925453	rs55646585	0.187225	0.00767181	0.414161	33042	24.4043	0.0177055
OPTC.OPTC_Q9UBM4_OID21362_v1_Oncology_2.1:202463281-204478077	1	203468792	T	C	203499664	rs139024490	-1.72472	0.0544355	0.00439865	33533	-31.6837	0.0290663
ORM1.ORM1_P02763_OID30768_v1_Inflammation_II_2.9:116085378-118088759	9	117088064	T	A	114325784	rs10982156	0.740552	0.0155684	0.0692769	33873	47.5676	0.0626162
OSBPL2.OSBPL2_Q9H1P3_OID31085_v1_Neurology_II_2.20:59813577-61871239	20	59895330	C	T	61320274	rs370229943	-0.237134	0.0656537	0.00406333	33853	-3.61189	0.000385216
OSCAR.OSCAR_Q8IYS5_OID20776_v1_Inflammation_2.19:53597933-55604094	19	54554950	C	T	54051696	rs4442925	0.52103	0.00760453	0.448759	33715	68.5157	0.12222
OSM.OSM_P13725_OID20574_v1_Inflammation_2.22:29658818-31662840	22	30600105	G	C	30204116	rs4823082	-0.188281	0.0247745	0.0228829	33529	-7.59979	0.00171963
OSMR.OSMR_Q99650_OID20356_v1_Cardiometabolic_2.5:37846114-39935743	5	38852572	C	T	38852470	rs9292723	-0.595934	0.0081615	0.276721	33870	-73.0177	0.136004
OSTN.OSTN_P61366_OID30909_v1_Neurology_II_2.3:189917030-191983404	3	190849577	C	CG	191131788	rs34711532	-0.105844	0.00875095	0.729144	33017	-12.0951	0.00441128
OTOA.OTOA_Q7RTW8_OID30825_v1_Neurology_II_2.16:20675289-22772050	16	21771016	A	G	21759695	rs8055493	-0.0570992	0.00787402	0.425451	32867	-7.25159	0.0015974
OTUD6B.OTUD6B_Q8N6M0_OID31487_v1_Oncology_II_2.8:91082572-93099321	8	92023247	G	GAGAT	91011019	rs5893155	0.0544746	0.0106756	0.165576	33796	5.10272	0.000769846
OTUD7B.OTUD7B_Q6GQQ9_OID31064_v1_Neurology_II_2.1:148909705-150982675	1	149920922	C	A	149949020	rs192984583	-0.505369	0.0858665	0.00190412	33874	-5.88552	0.00102155
OXCT1.OXCT1_P55809_OID30227_v1_Cardiometabolic_II_2.5:40730167-42870527	5	41802771	A	G	41802669	rs12186512	0.047239	0.00844612	0.285615	33042	5.59298	0.000945822
OXT.OXT_P01178_OID21047_v1_Neurology_2.20:2052266-4053163	20	3049890	T	G	3069244	rs877172	0.626675	0.00856759	0.312409	33962	73.1448	0.136094
P4HB.P4HB_P07237_OID21509_v1_Oncology_2.17:78801042-80818411	17	79835930	G	T	81878054	rs113708033	0.0869644	0.00962074	0.191801	33621	9.03926	0.00242438
PACS2.PACS2_Q86VP3_OID30186_v1_Cardiometabolic_II_2.14:104767111-106864484	14	105759840	T	C	105293503	rs7149013	0.1781	0.00827181	0.294503	32862	21.531	0.0139107
PADI2.PADI2_Q9Y2J8_OID20467_v1_Inflammation_2.1:16393256-18445946	1	17425077	G	A	17098582	rs2235913	0.122084	0.00790777	0.61751	33084	15.4385	0.00715276
PADI4.PADI4_Q9UM07_OID20832_v1_Neurology_2.1:16634692-18690499	1	17674402	C	T	17347907	rs2240336	-0.256961	0.00762755	0.414513	32861	-33.6885	0.0333839
PAEP.PAEP_P09466_OID20925_v1_Neurology_2.9:137453602-139458801	9	138471928	G	A	135580082	rs9409964	0.870947	0.00864103	0.187823	33436	100.792	0.233032
PAFAH1B3.PAFAH1B3_Q15102_OID30998_v1_Neurology_II_2.19:41801185-43806952	19	43080686	C	T	42576534	rs117008693	0.105146	0.0229715	0.0283256	33874	4.57724	0.000618119
PAFAH2.PAFAH2_Q99487_OID31286_v1_Oncology_II_2.1:25286258-27324554	1	26303228	G	A	25976737	rs150853838	-0.653187	0.0637467	0.0039772	33335	-10.2466	0.00313974
PAG1.PAG1_Q9NWQ8_OID20108_v1_Cardiometabolic_2.8:80880045-83024303	8	82038006	T	C	81125771	rs4436084	-0.0776617	0.00795736	0.349945	33043	-9.75973	0.00287439
PAGR1.PAGR1_Q9BTK6_OID30206_v1_Cardiometabolic_II_2.16:28827473-30833810	16	29016390	C	T	29005069	rs4788118	-0.0589188	0.0123197	0.106732	33042	-4.78249	0.000691736
PAIP2B.PAIP2B_Q9ULR5_OID31228_v1_Oncology_II_2.2:70409868-72454233	2	72298731	A	G	72071601	rs6742239	-0.0324922	0.00833218	0.3315	32648	-3.8996	0.000465567
PAK4.PAK4_O96013_OID20819_v1_Neurology_2.19:38616426-40673456	19	39669642	T	C	39179002	rs13228	-0.0333075	0.00810981	0.337471	32922	-4.10706	0.000512099
PALLD.PALLD_Q8WX93_OID30444_v1_Inflammation_II_2.4:168418203-170849592	4	168498832	A	G	167577681	rs750073543	0.474133	0.149957	0.000967483	32981	3.16179	0.00030302
PALM.PALM_O75781_OID31515_v1_Oncology_II_2.19:0-1748329	19	719295	C	G	719295	rs12610821	0.319431	0.0160665	0.0567098	33615	19.8818	0.0116225
PALM2AKAP2.PALM2_Q8IXS6_OID31096_v1_Neurology_II_2.9:111403067-113934792	9	112490295	C	T	109728015	rs1023005	0.2344	0.00865802	0.230526	33853	27.0732	0.0211923
PALM3.PALM3_A6NDB9_OID30182_v1_Cardiometabolic_II_2.19:13164179-15172888	19	14187847	G	GA	14077035	rs34438120	-0.0367895	0.00807888	0.382064	32862	-4.55379	0.000630634
PAM.PAM_P19021_OID20291_v1_Cardiometabolic_2.5:101090487-103366809	5	102346866	C	G	103011162	rs149802978	-1.09938	0.0165199	0.0538925	33900	-66.5488	0.115546
PAMR1.PAMR1_Q6UXH9_OID21153_v1_Neurology_2.11:34453374-36551848	11	35456061	T	C	35434513	rs61736408	-0.476234	0.0099184	0.156722	33687	-48.0152	0.064054
PAPPA.PAPPA_Q13219_OID20421_v1_Inflammation_2.9:117916070-120164600	9	118342600	T	C	115580321	rs117448041	0.187133	0.0263841	0.0196423	33084	7.09264	0.00151823
PARD3.PARD3_Q8TEW0_OID31301_v1_Oncology_II_2.10:33398489-36104224	10	35060501	G	A	34771573	rs9418120	0.0755386	0.00866169	0.260496	33335	8.721	0.00227637
PARK7.PARK7_Q99497_OID21160_v1_Neurology_2.1:7021771-9045565	1	8022197	G	T	7962137	rs3766606	0.20857	0.00980744	0.173873	33687	21.2665	0.0132476
PARP1.PARP1_P09874_OID20500_v1_Inflammation_2.1:225548392-227595794	1	226609339	A	C	226421638	rs1433574	-0.158568	0.0100886	0.160737	33657	-15.7175	0.00728648
PAXX.PAXX_Q9BUH6_OID30591_v1_Inflammation_II_2.9:138886874-140888428	9	139893123	C	T	136998671	9:139893123_C_T	-0.165401	0.00812317	0.685177	33187	-20.3616	0.0123386
PBK.PBK_Q96KB5_OID31158_v1_Oncology_II_2.8:26667141-28695334	8	27742959	G	A	27885442	rs13281095	-0.0410785	0.00815517	0.344848	32704	-5.03711	0.000775221
PBLD.PBLD_P30039_OID20839_v1_Neurology_2.10:69042417-71092685	10	70038894	A	G	68279137	rs61854835	0.576065	0.00892135	0.236934	32922	64.5715	0.112411
PBXIP1.PBXIP1_Q96AQ6_OID31435_v1_Oncology_II_2.1:153916556-155928575	1	154878845	C	CT	154906369	rs35704440	0.0477427	0.00782066	0.373407	33796	6.10469	0.0011015
PCARE.PCARE_A6NGG8_OID30838_v1_Neurology_II_2.2:28284561-30297389	2	29912772	A	AT	29689906	rs57926564	0.275663	0.0831753	0.00252174	32867	3.31424	0.00033409
PCBD1.PCBD1_P61457_OID30610_v1_Inflammation_II_2.10:71642037-73648322	10	72648422	G	T	70888665	rs2630336	-0.181331	0.00774856	0.36019	33121	-23.4019	0.0162658
PCBP2.PCBP2_Q15366_OID31003_v1_Neurology_II_2.12:52845886-54874946	12	54726475	A	G	54332691	rs11170874	0.0507396	0.00807437	0.330775	33874	6.28403	0.00116441
PCDH1.PCDH1_Q08174_OID20614_v1_Inflammation_2.5:140232655-142257975	5	141260085	C	T	141880520	rs4645358	0.080841	0.00740735	0.574738	33925	10.9136	0.00349861
PCDH12.PCDH12_Q9NPG4_OID31045_v1_Neurology_II_2.5:140323146-142337767	5	141333319	G	A	141953754	rs164085	0.326745	0.00751452	0.509727	33874	43.4818	0.0528641
PCDH17.PCDH17_O14917_OID20132_v1_Cardiometabolic_2.13:57205878-59303445	13	58207711	G	T	57633577	rs41292834	0.327522	0.0330073	0.01251	33693	9.92271	0.00291376
PCDH7.PCDH7_O60245_OID31456_v1_Oncology_II_2.4:29721991-32148422	4	30837143	C	T	30835521	rs1374657	-0.11607	0.00827151	0.283498	33796	-14.0325	0.00579271
PCDH9.PCDH9_Q9HC56_OID31516_v1_Oncology_II_2.13:65876966-68804468	13	67808183	G	A	67234051	rs73196184	0.340734	0.0117258	0.113489	33796	29.0585	0.024376
PCDHB15.PCDHB15_Q9Y5E8_OID31377_v1_Oncology_II_2.5:139624963-141628933	5	140561768	C	T	141182193	rs2740584	-0.409457	0.0089524	0.233903	33777	-45.7371	0.0583203
PCNA.PCNA_P12004_OID31161_v1_Oncology_II_2.20:4095599-6107268	20	5461168	A	G	5480522	rs8116806	-0.0339527	0.00886148	0.264334	32704	-3.83149	0.000448684
PCOLCE.PCOLCE_Q15113_OID20384_v1_Cardiometabolic_2.7:99199986-101205798	7	100236202	G	A	100638579	rs9801017	0.171748	0.0119417	0.623701	13082	14.3822	0.0155655
PCSK7.PCSK7_Q16549_OID31410_v1_Oncology_II_2.11:116075053-118102789	11	117081763	C	G	117211047	rs171052	-0.378856	0.00912376	0.226149	33777	-41.5241	0.0485688
PCSK9.PCSK9_Q8NBP7_OID20235_v1_Cardiometabolic_2.1:54505221-56530525	1	55505647	G	T	55039974	rs11591147	-1.15328	0.0277856	0.0176885	34090	-41.5064	0.0481052
PCYT2.PCYT2_Q99447_OID31519_v1_Oncology_II_2.17:78858834-80869275	17	80006089	C	G	82048213	rs150909070	-0.785667	0.118676	0.0013224	33796	-6.62027	0.00129516
PDAP1.PDAP1_Q13442_OID30323_v1_Cardiometabolic_II_2.7:97992296-100006220	7	98792785	T	A	99195162	rs200308603	0.463029	0.117684	0.00131637	33942	3.93451	0.000455875
PDCD1.PDCD1_Q15116_OID21396_v1_Oncology_2.2:241792036-243801046	2	242801752	CG	C	241859600	2:242801752_CG_C	-0.295933	0.00925721	0.203213	33902	-31.9678	0.029262
PDCD1LG2.PDCD1LG2_Q9BQ51_OID21273_v1_Oncology_2.9:4510531-6571282	9	5514839	T	C	5514839	rs2381282	0.601419	0.00722287	0.439127	33533	83.2659	0.171333
PDCD5.PDCD5_O14737_OID21021_v1_Neurology_2.19:32072096-34078359	19	33072069	G	A	32581163	rs10402931	0.383572	0.00812415	0.683858	33962	47.2138	0.0615936
PDCD6.PDCD6_O75340_OID20163_v1_Cardiometabolic_2.5:0-1315089	5	299543	C	T	299428	rs9654451	-1.4973	0.0113473	0.12843	33693	-131.952	0.340702
PDCL2.PDCL2_Q8N4E4_OID31168_v1_Oncology_II_2.4:55422686-57458412	4	55965853	C	T	55099686	rs142048648	0.216692	0.0482674	0.00770781	32704	4.48941	0.000615899
PDE1C.PDE1C_Q14123_OID31201_v1_Oncology_II_2.7:30790793-33467836	7	31350360	T	C	31310746	rs146505214	-0.2074	0.0580049	0.00457622	32704	-3.57556	0.000390767
PDE4D.PDE4D_Q08499_OID30084_v1_Cardiometabolic_II_2.5:57264865-60792113	5	58532783	G	A	59236957	rs142392063	-0.300632	0.086888	0.00222458	32862	-3.45999	0.000364165
PDE5A.PDE5A_O76074_OID30584_v1_Inflammation_II_2.4:119415558-121549959	4	120556362	A	G	119635207	rs58583086	-0.157931	0.00780411	0.625471	33187	-20.2369	0.0121897
PDGFA.PDGFA_P04085_OID20313_v1_Cardiometabolic_2.7:0-1560337	7	641183	C	T	601546	rs144168379	-0.445505	0.0659759	0.00327366	34090	-6.75254	0.00133576
PDGFB.PDGFB_P01127_OID20741_v1_Inflammation_2.22:38619364-40640987	22	39880779	G	A	39484774	rs534781859	-0.446034	0.0954186	0.00196998	33848	-4.6745	0.000645144
PDGFC.PDGFC_Q9NRA1_OID21183_v1_Oncology_2.4:156681606-158892951	4	157095850	C	G	156174698	rs12499706	-0.0912697	0.00860185	0.274729	32907	-10.6105	0.00340956
PDGFRA.PDGFRA_P16234_OID20133_v1_Cardiometabolic_2.4:54095460-56164412	4	55139771	T	C	54273604	rs35597368	-0.424873	0.0117455	0.109682	33693	-36.1733	0.0373842
PDGFRB.PDGFRB_P09619_OID20268_v1_Cardiometabolic_2.5:148493402-150535408	5	149508544	C	G	150128981	rs2304058	1.17938	0.00761303	0.557504	34090	154.916	0.413142
PDIA2.PDIA2_Q13087_OID31214_v1_Oncology_II_2.16:0-1337215	16	435607	G	A	385607	rs8047753	0.0455575	0.0115384	0.82185	32704	3.94834	0.000476454
PDIA3.PDIA3_P30101_OID30573_v1_Inflammation_II_2.15:43038636-45065476	15	44043346	AT	A	43751148	rs59162344	0.0653461	0.00922714	0.763257	33187	7.08195	0.00150897
PDIA4.PDIA4_P13667_OID30375_v1_Cardiometabolic_II_2.7:147700143-149725597	7	148727620	G	T	149030528	rs6953222	-0.11676	0.00987181	0.174415	33924	-11.8276	0.00410677
PDIA5.PDIA5_Q14554_OID31209_v1_Oncology_II_2.3:121785872-123880951	3	122833003	C	T	123114156	rs3804749	-0.24929	0.00790901	0.593133	32704	-31.5197	0.0294827
PDLIM5.PDLIM5_Q96HC4_OID31063_v1_Neurology_II_2.4:94373093-96589374	4	95496882	C	T	94575731	rs2452600	-0.0431492	0.00802054	0.31688	33874	-5.37984	0.000853691
PDLIM7.PDLIM7_Q9NR12_OID20729_v1_Inflammation_2.5:175910395-177924605	5	176920144	C	A	177493143	rs335431	-0.0419634	0.00747898	0.515386	33848	-5.61085	0.000929223
PDP1.PDP1_Q9P0J1_OID21176_v1_Oncology_2.8:93929151-95938296	8	94901223	T	C	93888995	rs118113462	-0.0851553	0.0230525	0.0296292	32907	-3.69397	0.000414495
PDRG1.PDRG1_Q9NUG6_OID30912_v1_Neurology_II_2.20:29532140-31539849	20	30888814	C	T	32301011	rs568401166	-0.327125	0.0804422	0.00266511	33017	-4.06658	0.000500616
PDXDC1.PDXDC1_Q6P996_OID31226_v1_Oncology_II_2.16:14068592-16233267	16	16093865	C	T	16000008	rs12930271	-0.0563911	0.0137325	0.0883973	32704	-4.1064	0.000515344
PDZD2.PDZD2_O15018_OID30151_v1_Cardiometabolic_II_2.5:30639238-33111038	5	31638475	T	G	31638368	rs183711	0.39361	0.0140464	0.919679	32862	28.0221	0.0233374
PDZK1.PDZK1_Q5T2W1_OID30550_v1_Inflammation_II_2.1:144727666-146764207	1	145723739	A	C	145711327	rs1471633	-0.111389	0.00757506	0.533903	32981	-14.7047	0.00651344
PEAR1.PEAR1_Q5VY43_OID20257_v1_Cardiometabolic_2.1:155863510-157886221	1	156885491	T	G	156915699	rs4661012	-0.213205	0.00777569	0.362036	34090	-27.4194	0.0215782
PEBP1.PEBP1_P30086_OID21087_v1_Neurology_2.12:117573929-119583389	12	118699679	GAC	G	118261874	12:118699679_GAC_G	-0.485265	0.0366363	0.0105418	33687	-13.2455	0.00518103
PECAM1.PECAM1_P16284_OID21131_v1_Neurology_2.17:61396775-63404856	17	62390673	C	G	64313313	rs1962147	0.0456722	0.00717817	0.539586	33687	6.36265	0.00120031
PECR.PECR_Q9BY49_OID30228_v1_Cardiometabolic_II_2.2:215903111-217946532	2	216903894	A	C	216039171	rs10197542	-0.454245	0.0125625	0.1044	33042	-36.1588	0.0380635
PENK.PENK_P01210_OID30666_v1_Inflammation_II_2.8:56353516-58359200	8	57361293	C	T	56448734	rs2576575	-0.300544	0.00747343	0.466219	33187	-40.215	0.0464669
PEPD.PEPD_P12955_OID30688_v1_Inflammation_II_2.19:32877856-35012697	19	33882222	G	A	33391316	rs17569	-0.492782	0.0102122	0.156643	33985	-48.2542	0.0641214
PER3.PER3_P56645_OID30511_v1_Inflammation_II_2.1:6844351-8905237	1	7914177	G	A	7854117	rs228647	0.370134	0.00765222	0.563388	32981	48.3695	0.0662392
PF4.PF4_P02776_OID30764_v1_Inflammation_II_2.4:73846528-75847841	4	74846661	C	A	73980944	rs11574452	-0.200965	0.0184052	0.0450877	33735	-10.9189	0.00352166
PFDN2.PFDN2_Q9UHV9_OID20892_v1_Neurology_2.1:160070351-162087827	1	161898418	A	T	161928628	rs4657123	0.04082	0.0111182	0.853757	32922	3.67146	0.000409273
PFDN4.PFDN4_Q9NQP4_OID31212_v1_Oncology_II_2.20:51824626-53836500	20	52907475	A	G	54290936	rs540572168	0.404306	0.0999315	0.00192652	32704	4.04583	0.000500262
PFDN6.PFDN6_O15212_OID30938_v1_Neurology_II_2.6:32257374-34258711	6	32817614	T	C	32849837	rs184591513	-0.42792	0.11731	0.00115796	33017	-3.64777	0.000402849
PFKFB2.PFKFB2_O60825_OID21356_v1_Oncology_2.1:206226620-208254372	1	207250631	A	G	207077286	rs1560	-0.188351	0.00742107	0.482061	33467	-25.3806	0.0188845
PGA4.PGA4_P0DJD7_OID30699_v1_Inflammation_II_2.11:59989819-61999166	11	60972512	C	T	61205040	rs4414241	0.0783174	0.00966405	0.243455	33985	8.10399	0.00192873
PGD.PGD_P52209_OID30344_v1_Cardiometabolic_II_2.1:9459121-11480568	1	10473200	G	A	10413143	rs2229688	0.867144	0.0286383	0.0171322	33942	30.2792	0.0263012
PGF.PGF_P49763_OID20673_v1_Inflammation_2.14:74408533-76422467	14	75496687	CA	C	75029984	14:75496687_CA_C	0.154654	0.00675242	0.470025	34049	22.9035	0.0151726
PGLYRP1.PGLYRP1_O75594_OID20338_v1_Cardiometabolic_2.19:45522411-47526311	19	46526648	G	A	46023390	rs2072563	-0.296739	0.00792914	0.325334	33898	-37.4239	0.0396771
PGLYRP2.PGLYRP2_Q96PD5_OID30742_v1_Inflammation_II_2.19:14579456-16590312	19	15582863	C	T	15472052	rs34440547	-1.14437	0.00923022	0.219267	33542	-123.981	0.314255
PGLYRP4.PGLYRP4_Q96LB8_OID30101_v1_Cardiometabolic_II_2.1:152302596-154321317	1	153324310	C	T	153351834	rs111586430	0.921536	0.0165483	0.0568605	32862	55.6877	0.0862304
PGM2.PGM2_Q96G03_OID30904_v1_Neurology_II_2.4:36828308-38864558	4	37235072	G	A	37233450	rs568120997	0.677938	0.155584	0.000864134	33017	4.35738	0.000574729
PGR.PGR_P06401_OID30460_v1_Inflammation_II_2.11:99900355-102000544	11	101666894	G	A	101796163	rs547875154	-0.519284	0.144002	0.000900841	32981	-3.60609	0.000394128
PHACTR2.PHACTR2_O75167_OID31009_v1_Neurology_II_2.6:142858015-145152322	6	143858683	A	G	143537546	rs9484759	0.24819	0.0092983	0.204154	33874	26.692	0.0205994
PHLDB1.PHLDB1_Q86UU1_OID31467_v1_Oncology_II_2.11:117477151-119528738	11	118584498	T	C	118713789	rs569770	-0.045087	0.00777485	0.641203	33796	-5.79908	0.00099408
PHLDB2.PHLDB2_Q86SQ0_OID31167_v1_Oncology_II_2.3:110451343-112695364	3	111685397	A	G	111966550	rs1283002	-0.0434991	0.0113781	0.140519	32704	-3.82305	0.00044671
PHOSPHO1.PHOSPHO1_Q8TCT1_OID20922_v1_Neurology_2.17:46300728-48308149	17	46574082	C	CA	48496720	rs34763015	-0.0317683	0.00802155	0.532499	33436	-3.96037	0.000468871
PHYKPL.PHYKPL_Q8IUZ5_OID30634_v1_Inflammation_II_2.5:176635472-178659823	5	177638965	T	A	178211964	rs142181517	-2.03758	0.044444	0.00736734	33187	-45.846	0.0595615
PI16.PI16_Q6UXB8_OID30676_v1_Inflammation_II_2.6:35916072-37932613	6	36925976	G	C	36958200	rs62406524	-0.430008	0.012682	0.0964206	33985	-33.907	0.0327221
PI3.PI3_P19957_OID20326_v1_Cardiometabolic_2.20:42803543-44805185	20	43788804	C	T	45160163	rs35770435	0.352805	0.00930324	0.180422	33208	37.9228	0.0415094
PIBF1.PIBF1_Q8WXW3-4_OID31061_v1_Neurology_II_2.13:72356271-74590599	13	73562649	G	T	72988511	rs61966211	-0.0618154	0.00766962	0.384432	33874	-8.05977	0.00191402
PIGR.PIGR_P01833_OID21102_v1_Neurology_2.1:206101867-208119811	1	207106478	G	A	206933133	rs291102	-0.508096	0.024565	0.0240134	33169	-20.6837	0.0127339
PIK3AP1.PIK3AP1_Q6ZUJ8_OID20587_v1_Inflammation_2.10:97353072-99480271	10	98469114	A	G	96709357	rs41317268	-0.23009	0.00927301	0.194803	33657	-24.8129	0.0179641
PIK3IP1.PIK3IP1_Q96FE7_OID21094_v1_Neurology_2.22:30677579-32688520	22	31541907	T	C	31145921	rs2413028	-0.368358	0.00948471	0.171035	33687	-38.837	0.0428556
PIKFYVE.PIKFYVE_Q9Y2I7_OID30465_v1_Inflammation_II_2.2:208130979-210223470	2	209130292	A	G	208265568	rs12475932	0.054957	0.010355	0.842041	32981	5.30729	0.000853319
PILRA.PILRA_Q9UKJ1_OID21129_v1_Neurology_2.7:98971110-100997719	7	99971834	A	G	100374211	rs1859788	1.00042	0.00802512	0.680922	33687	124.661	0.315686
PILRB.PILRB_Q9UKJ0_OID20197_v1_Cardiometabolic_2.7:98955740-100965454	7	99971834	A	G	100374211	rs1859788	1.14655	0.00809533	0.681234	33693	141.631	0.373181
PINLYP.PINLYP_A6NC86_OID30651_v1_Inflammation_II_2.19:43079953-45086250	19	44073794	C	T	43569642	rs3213276	0.766646	0.00770695	0.587806	33187	99.4746	0.229682
PITHD1.PITHD1_Q9GZP4_OID31215_v1_Oncology_II_2.1:23104908-25114722	1	23248759	ACT	A	22922266	1:23248759_ACT_A	0.147461	0.0447409	0.00875731	32648	3.29589	0.000332617
PKD1.PKD1_P98161_OID30328_v1_Cardiometabolic_II.16:1138709-3185899	16	2183806	AC	A	2133805	16:2183806_AC_A	-1.20914	0.0381345	0.0103361	33942	-31.7072	0.0287675
PKD2.PKD2_Q13563_OID30184_v1_Cardiometabolic_II.4:87928787-89998929	4	88973006	T	C	88051854	rs2728104	-0.137096	0.0120679	0.110914	32862	-11.3604	0.00391192
PKLR.PKLR_P30613_OID20682_v1_Inflammation_2.1:154259084-156271229	1	155484430	T	C	155514639	rs77350683	-0.363653	0.0148554	0.0677928	33721	-24.4795	0.0174604
PKN3.PKN3_Q6P5Z2_OID31311_v1_Oncology_II.9:130464782-132483195	9	131465481	C	G	128703202	rs13283282	0.215463	0.0107859	0.146498	33335	19.9764	0.0118294
PLA2G10.PLA2G10_O15496_OID21002_v1_Neurology_2.16:13766405-15788430	16	14944651	T	C	14850794	rs568086689	-1.3934	0.0556944	0.00458292	33436	-25.0187	0.0183763
PLA2G15.PLA2G15_Q8NCC3_OID21473_v1_Oncology_2.16:67279276-69294961	16	68294800	C	G	68260897	rs7672	-0.245434	0.00821169	0.714679	33822	-29.8884	0.0257326
[truncated: 828 more rows]
