# Supplementary material for: High-definition likelihood inference of genetic colocalization reveals protein biomarkers for human complex diseases
Source: Gigascience. 2026 Jan 23;15:giaf155. doi: 10.1093/gigascience/giaf155 (PMC12916012; doi:10.1093/gigascience/giaf155)
Supplement: giaf155_Supplemental_Files [file giaf155_supplemental_files.zip › Supplementary Table 4.xlsx]

## Sheet: HDL-C(0.5)_male2female
Supplementary Table 4. Top 50 results of rediscovery analysis across methods and sex-specific cohorts
Trait1	Trait2	chr	eigen_use	Heritability_1	P_value_Heritability_1	Heritability_2	P_value_Heritability_2	Genetic_Covariance	Genetic_Correlation	Lower_bound_rg	Upper_bound_rg	P	r0	threshold	measure_test	rediscovered	Method	Direction
I80	ABO	9	0.99	0.00131289	2.06177e-10	0.732966	3.39493e-117	0.0310211	1	0.885989	1	1.28388e-07	0.5	0.0357672	0.000224311	TRUE	HDL-C	male->female
N20	UMOD	16	0.99	0.000270457	0.0440063	0.46455	1.44383e-57	-0.0112089	-1	-1	-0.918592	5.983e-06	0.5	0.0357672	0.348248	FALSE	HDL-C	male->female
I25	LPA	6	0.99	0.0013992	7.27601e-06	0.13537	4.69884e-10	0.0129149	0.938394	0.778978	1	0.000385031	0.5	0.0357672	0.00649441	TRUE	HDL-C	male->female
I26	ABO	9	0.99	0.00103018	7.60147e-08	0.732966	3.39493e-117	0.0238935	0.869587	0.706371	0.976598	0.000388418	0.5	0.0357672	0.0116869	TRUE	HDL-C	male->female
K40	EFEMP1	2	0.99	0.00112059	1.44527e-16	0.0288033	2.04764e-27	-0.00531901	-0.936194	-1	-0.779978	0.000409355	0.5	0.0357672	0.00216663	TRUE	HDL-C	male->female
I25	CELSR2	1	0.99	0.000557871	0.000412299	0.11441	1.19886e-40	-0.00750715	-0.939594	-1	-0.740374	0.000804182	0.5	0.0357672	0.0233349	TRUE	HDL-C	male->female
I25	APOE	19	0.99	0.000210219	0.249764	0.786347	3.66598e-26	-0.0128571	-1	-1	-0.762976	0.00223116	0.5	0.0357672		FALSE	HDL-C	male->female
I21	CELSR2	1	0.99	5.72204e-05	0.577635	0.11441	1.19886e-40	-0.00255863	-1	-1	-0.783978	0.00227699	0.5	0.0357672		FALSE	HDL-C	male->female
I21	LPA	6	0.99	0.000168519	0.119192	0.13537	4.69884e-10	0.00477624	1	0.770777	1	0.00294756	0.5	0.0357672	0.108194	FALSE	HDL-C	male->female
I20	LPA	6	0.99	0.000436895	0.00561519	0.13537	4.69884e-10	0.00720137	0.936394	0.70377	1	0.0037641	0.5	0.0357672		FALSE	HDL-C	male->female
I48	PBXIP1	1	0.99	0.000614712	0.000227214	0.00154704	0.00782687	-0.000975183	-1	-1	-0.773977	0.00510407	0.5	0.0357672	0.657154	FALSE	HDL-C	male->female
G43	IGFBP6	12	0.99	0.000154029	0.0467692	0.00514145	5.97113e-05	-0.000889907	-1	-1	-0.714771	0.00793783	0.5	0.0357672	0.531756	FALSE	HDL-C	male->female
R55	BIN2	12	0.99	4.70473e-05	0.580996	0.00856952	1.15786e-16	-0.000634959	-1	-1	-0.69737	0.0104779	0.5	0.0357672	1	FALSE	HDL-C	male->female
I84	IL1R2	2	0.99	4.24277e-05	0.450268	0.152505	9.48211e-37	0.00254371	1	0.694169	1	0.0124958	0.5	0.0357672		FALSE	HDL-C	male->female
R79	KLK3	19	0.99	0.000632462	0.0074366	0.0203008	1.85807e-05	0.00330525	0.922392	0.663966	1	0.0132453	0.5	0.0357672		FALSE	HDL-C	male->female
Z30	LAMP3	3	0.99	6.9949e-05	0.275898	0.0464036	2.36818e-24	0.00180163	1	0.674367	1	0.0161504	0.5	0.0357672		FALSE	HDL-C	male->female
K40	LRRC37A2	17	0.99	0.000108135	0.0481557	0.923247	2.80138e-159	0.00999174	1	0.692569	1	0.0185885	0.5	0.0357672		FALSE	HDL-C	male->female
M48	ECI2	6	0.99	2.86333e-05	0.670098	0.0259445	1.5618e-54	-0.000861903	-1	-1	-0.639364	0.018687	0.5	0.0357672		FALSE	HDL-C	male->female
K62	CDH3	16	0.99	0.000119036	0.00657681	0.00319962	1.83229e-05	0.000617147	1	0.640764	1	0.0234193	0.5	0.0357672	1	FALSE	HDL-C	male->female
M54	A1BG	19	0.99	0.000168416	0.0644232	0.0176732	0.000560286	0.00172524	1	0.634763	1	0.0235365	0.5	0.0357672		FALSE	HDL-C	male->female
K35	MSRA	8	0.99	9.46536e-05	0.00618173	0.00218838	0.000245678	0.000455124	1	0.641164	1	0.0240088	0.5	0.0357672	1	FALSE	HDL-C	male->female
I21	INHBC	12	0.99	4.16383e-05	0.36846	0.172891	1.39661e-48	0.00268307	1	0.620362	1	0.0245984	0.5	0.0357672	0.0762219	FALSE	HDL-C	male->female
J34	SLMAP	3	0.99	8.00311e-05	0.192962	0.00283307	0.0132634	0.000476166	1	0.622362	1	0.0252094	0.5	0.0357672		FALSE	HDL-C	male->female
H00	CNTN2	1	0.99	2.54149e-05	0	0.225224	1.25457e-68	0.0023925	1	0.609361	1	0.025256	0.5	0.0357672		FALSE	HDL-C	male->female
M72	ITGA11	15	0.99	7.66113e-05	0	0.0607576	1.71043e-13	-0.00215748	-1	-1	-0.636164	0.0255396	0.5	0.0357672	1	FALSE	HDL-C	male->female
R10	MSRA	8	0.99	4.8479e-05	0.0227751	0.00218838	0.000245678	0.000325715	1	0.620162	1	0.0268004	0.5	0.0357672		FALSE	HDL-C	male->female
M48	PDGFC	4	0.99	0.000152966	0.0326976	0.00324185	0.00144237	0.000704196	1	0.610561	1	0.0271462	0.5	0.0357672	1	FALSE	HDL-C	male->female
K43	FAS	10	0.99	0.000199095	0.020294	0.0562395	1.17397e-17	-0.00334619	-1	-1	-0.615962	0.0273164	0.5	0.0357672		FALSE	HDL-C	male->female
R19	MSRA	8	0.99	6.36277e-05	0.0842728	0.00218838	0.000245678	0.000373151	1	0.622362	1	0.0273874	0.5	0.0357672		FALSE	HDL-C	male->female
L02	DUSP29	10	0.99	5.41168e-05	0.157724	0.0110005	3.17707e-12	-0.000771564	-1	-1	-0.617762	0.0276087	0.5	0.0357672	0.278463	FALSE	HDL-C	male->female
J34	CHMP1A	16	0.99	6.47181e-05	0.084196	0.0069702	4.18747e-10	-0.000671638	-1	-1	-0.608161	0.0277032	0.5	0.0357672	0.621053	FALSE	HDL-C	male->female
K13	CRACR2A	12	0.99	9.61324e-05	0.428079	0.0205324	3.10913e-22	0.00140493	1	0.606561	1	0.0278619	0.5	0.0357672	1	FALSE	HDL-C	male->female
E04	GLRX5	14	0.99	8.9163e-05	0.411757	0.0155207	1.06426e-11	0.00117638	1	0.609761	1	0.0283374	0.5	0.0357672		FALSE	HDL-C	male->female
Z12	CCL16	17	0.99	9.79143e-05	0.262822	0.643179	1.24846e-18	-0.00793577	-1	-1	-0.609161	0.0283733	0.5	0.0357672	0.902579	FALSE	HDL-C	male->female
N23	MST1	3	0.99	4.97901e-05	0.0942013	1	2.98146e-173	0.00705621	1	0.625563	1	0.0285205	0.5	0.0357672		FALSE	HDL-C	male->female
K31	MERTK	2	0.99	6.92226e-05	0.0167972	0.0226684	3.64946e-33	0.00125266	1	0.585759	1	0.0286099	0.5	0.0357672	0.799873	FALSE	HDL-C	male->female
K63	CHRDL2	11	0.99	0.000122781	0.106696	0.0874438	1.0401e-15	0.00327665	1	0.607361	1	0.0289011	0.5	0.0357672		FALSE	HDL-C	male->female
D64	OBP2B	9	0.99	3.14389e-05	0.709339	0.218149	9.08188e-46	0.00261885	1	0.590759	1	0.0302999	0.5	0.0357672		FALSE	HDL-C	male->female
N32	ASPSCR1	17	0.99	7.26936e-05	0.38776	0.0302039	8.99993e-17	0.00148177	1	0.59656	1	0.0306379	0.5	0.0357672	0.761437	FALSE	HDL-C	male->female
H26	MITD1	2	0.99	0.000123848	0.00480206	0.00195453	6.61327e-05	0.000492	1	0.585359	1	0.0307636	0.5	0.0357672		FALSE	HDL-C	male->female
Z13	ITPA	20	0.99	6.64882e-05	0.377353	0.286085	1.80941e-41	-0.00436134	-1	-1	-0.586159	0.0316392	0.5	0.0357672		FALSE	HDL-C	male->female
I25	FGF5	4	0.99	9.00862e-05	0.163614	0.47078	2.32257e-39	0.00651236	1	0.580358	1	0.0319331	0.5	0.0357672		FALSE	HDL-C	male->female
J22	TXNDC9	2	0.99	6.76077e-05	0.201839	0.00134908	0.0067588	-0.000302007	-1	-1	-0.584358	0.0321083	0.5	0.0357672		FALSE	HDL-C	male->female
T84	CDH15	16	0.99	3.06261e-05	0.66184	0.0775444	1.35212e-20	0.00154107	1	0.579958	1	0.0325599	0.5	0.0357672	1	FALSE	HDL-C	male->female
R31	CBLN4	20	0.99	3.92313e-05	0.592194	0.0520376	3.12293e-55	-0.00142881	-1	-1	-0.578158	0.0328927	0.5	0.0357672		FALSE	HDL-C	male->female
K40	C4BPB	1	0.99	5.78731e-05	0.356427	0.069217	6.7856e-12	-0.00200145	-1	-1	-0.589759	0.0329944	0.5	0.0357672	0.885169	FALSE	HDL-C	male->female
M72	ACAN	15	0.99	0.00017227	0.146782	0.0169892	3.03903e-12	-0.00167542	-0.979398	-1	-0.577358	0.0344575	0.5	0.0357672	0.0912773	FALSE	HDL-C	male->female
I48	PMVK	1	0.99	0.000604666	0.000288796	0.00254958	0.000157773	-0.00117919	-0.949795	-1	-0.576158	0.0346742	0.5	0.0357672	0.161725	FALSE	HDL-C	male->female
K29	PODXL2	3	0.99	0.000131269	0.0909303	0.0239096	3.77583e-07	0.00177161	1	0.588159	1	0.0354106	0.5	0.0357672	0.624178	FALSE	HDL-C	male->female
I80	DAG1	3	0.99	8.69259e-05	0.101017	0.00215741	0.000970867	0.000433053	1	0.588159	1	0.0357672	0.5	0.0357672		FALSE	HDL-C	male->female

## Sheet: HDL-C(0.5)_female2male
Trait1	Trait2	chr	piece	eigen_use	Heritability_1	P_value_Heritability_1	Heritability_2	P_value_Heritability_2	Genetic_Covariance	Genetic_Correlation	Lower_bound_rg	Upper_bound_rg	P_rG_eq_0	P_constrained_band	Abs_rg_LB	r0	HDLC_colocalized	ID	topN	threshold	measure_test	rediscovered	Method	Direction
I80	ABO	9	ABO.ABO_P16442_OID30675_v1_Inflammation_II_2.9:135125788-137150617	0.99	0.000514114	0	0.743377	6.98774e-145	0.0179248	0.916992	0.744974	1	3.55619e-11	0.000224311	0.744974	0.5	1	I80:ABO.ABO_P16442_OID30675_v1_Inflammation_II_2.9:135125788-137150617	50	0.0323844	1.28388e-07	TRUE	HDL-C	female->male
K40	EFEMP1	2	EFEMP1.EFEMP1_Q12805_OID20414_v1_Cardiometabolic_2.2:55093102-57150917	0.99	0.000244665	0.00400294	0.0215864	0	-0.0022738	-0.989399	-1	-0.740174	7.35314e-07	0.00216663	0.740174	0.5	1	K40:EFEMP1.EFEMP1_Q12805_OID20414_v1_Cardiometabolic_2.2:55093102-57150917	50	0.0323844	0.000409355	TRUE	HDL-C	female->male
G56	EFEMP1	2	EFEMP1.EFEMP1_Q12805_OID20414_v1_Cardiometabolic_2.2:55093102-57150917	0.99	0.000153578	0.0204105	0.0215864	0	0.00182077	1	0.722772	1	1.14451e-05	0.00500176	0.722772	0.5	1	G56:EFEMP1.EFEMP1_Q12805_OID20414_v1_Cardiometabolic_2.2:55093102-57150917	50	0.0323844	0.970141	FALSE	HDL-C	female->male
M16	LRRC37A2	17	LRRC37A2.LRRC37A2_A6NM11_OID31440_v1_Oncology_II_2.17:43589834-45633014	0.99	0.000120053	0.0131607	0.959927	1.19892e-184	0.0107351	1	0.766177	1	0.000134777	0.00598241	0.766177	0.5	1	M16:LRRC37A2.LRRC37A2_A6NM11_OID31440_v1_Oncology_II_2.17:43589834-45633014	50	0.0323844	0.86135	FALSE	HDL-C	female->male
I25	LPA	6	LPA.LPA_P08519_OID30747_v1_Inflammation_II_2.6:159952514-162085307	0.99	6.56045e-05	0.226719	0.139799	1.05554e-12	0.00302844	1	0.738974	1	9.44844e-05	0.00649441	0.738974	0.5	1	I25:LPA.LPA_P08519_OID30747_v1_Inflammation_II_2.6:159952514-162085307	50	0.0323844	0.000385031	TRUE	HDL-C	female->male
H04	HAVCR1	5	HAVCR1.HAVCR1_Q96D42_OID21422_v1_Oncology_2.5:155456424-157486127	0.99	0.000106914	0.0250271	0.275374	3.84162e-44	-0.00542598	-1	-1	-0.710571	1.58955e-05	0.00718325	0.710571	0.5	1	H04:HAVCR1.HAVCR1_Q96D42_OID21422_v1_Oncology_2.5:155456424-157486127	50	0.0323844	1	FALSE	HDL-C	female->male
M20	LRRC37A2	17	LRRC37A2.LRRC37A2_A6NM11_OID31440_v1_Oncology_II_2.17:43589834-45633014	0.99	7.35587e-05	0.00804433	0.959927	1.19892e-184	0.00840303	1	0.760576	1	0.000289173	0.00775307	0.760576	0.5	1	M20:LRRC37A2.LRRC37A2_A6NM11_OID31440_v1_Oncology_II_2.17:43589834-45633014	50	0.0323844	0.165771	FALSE	HDL-C	female->male
D12	KRT19	17	KRT19.KRT19_P08727_OID20596_v1_Inflammation_2.17:38679869-40684560	0.99	0.000112415	0.167384	0.0127729	2.06452e-15	-0.00119828	-1	-1	-0.709771	6.26094e-05	0.00880342	0.709771	0.5	1	D12:KRT19.KRT19_P08727_OID20596_v1_Inflammation_2.17:38679869-40684560	50	0.0323844	0.550236	FALSE	HDL-C	female->male
K40	SNED1	2	SNED1.SNED1_Q8TER0_OID30205_v1_Cardiometabolic_II_2.2:240938035-243034983	0.99	0.000154452	0.0378986	0.0181276	6.34031e-13	-0.00167327	-1	-1	-0.686169	4.16658e-05	0.0113719	0.686169	0.5	1	K40:SNED1.SNED1_Q8TER0_OID30205_v1_Cardiometabolic_II_2.2:240938035-243034983	50	0.0323844	0.192338	FALSE	HDL-C	female->male
K57	EFEMP1	2	EFEMP1.EFEMP1_Q12805_OID20414_v1_Cardiometabolic_2.2:55093102-57150917	0.99	7.31005e-05	0.340859	0.0215864	0	-0.00125618	-1	-1	-0.694569	0.000133287	0.0114628	0.694569	0.5	1	K57:EFEMP1.EFEMP1_Q12805_OID20414_v1_Cardiometabolic_2.2:55093102-57150917	50	0.0323844		FALSE	HDL-C	female->male
I26	ABO	9	ABO.ABO_P16442_OID30675_v1_Inflammation_II_2.9:135125788-137150617	0.99	0.000419361	0.000321902	0.743377	6.98774e-145	0.0150159	0.850385	0.614561	1	1.01037e-07	0.0116869	0.614561	0.5	1	I26:ABO.ABO_P16442_OID30675_v1_Inflammation_II_2.9:135125788-137150617	50	0.0323844	0.000388418	TRUE	HDL-C	female->male
K01	HAVCR1	5	HAVCR1.HAVCR1_Q96D42_OID21422_v1_Oncology_2.5:155456424-157486127	0.99	0.000111016	0.123444	0.275374	3.84162e-44	0.00552911	1	0.674967	1	7.04216e-05	0.0122983	0.674967	0.5	1	K01:HAVCR1.HAVCR1_Q96D42_OID21422_v1_Oncology_2.5:155456424-157486127	50	0.0323844	1	FALSE	HDL-C	female->male
G45	NAPRT	8	NAPRT.NAPRT_Q6XQN6_OID31114_v1_Neurology_II_2.8:143656955-145660500	0.99	3.98048e-05	0.630112	0.0721263	1.5173e-26	0.00169439	1	0.679368	1	0.000349723	0.0146064	0.679368	0.5	1	G45:NAPRT.NAPRT_Q6XQN6_OID31114_v1_Neurology_II_2.8:143656955-145660500	50	0.0323844		FALSE	HDL-C	female->male
I48	LGALS4	19	LGALS4.LGALS4_P56470_OID20748_v1_Inflammation_2.19:38292314-40303585	0.99	4.85372e-05	0.431215	0.0133728	1.74347e-09	-0.000805655	-1	-1	-0.670367	0.000311612	0.0151982	0.670367	0.5	1	I48:LGALS4.LGALS4_P56470_OID20748_v1_Inflammation_2.19:38292314-40303585	50	0.0323844	1	FALSE	HDL-C	female->male
R04	TMEM25	11	TMEM25.TMEM25_Q86YD3_OID31015_v1_Neurology_II_2.11:117401907-119418001	0.99	7.8392e-05	0.265003	0.0323448	9.43966e-12	-0.00159235	-1	-1	-0.657566	0.000384358	0.0177844	0.657566	0.5	1	R04:TMEM25.TMEM25_Q86YD3_OID31015_v1_Neurology_II_2.11:117401907-119418001	50	0.0323844	1	FALSE	HDL-C	female->male
I20	MSRA	8	MSRA.MSRA_Q9UJ68_OID21513_v1_Oncology_2.8:8911802-11286401	0.99	0.000200457	0.000431088	0.00398034	2.01208e-06	0.000893246	1	0.706771	1	0.00041566	0.0182989	0.706771	0.5	1	I20:MSRA.MSRA_Q9UJ68_OID21513_v1_Oncology_2.8:8911802-11286401	50	0.0323844	0.249721	FALSE	HDL-C	female->male
H26	EFNA1	1	EFNA1.EFNA1_P20827_OID21125_v1_Neurology_2.1:154100352-156107375	0.99	6.32746e-05	0	0.0309003	5.6455e-49	-0.00139829	-1	-1	-0.628963	0.000136242	0.0190614	0.628963	0.5	1	H26:EFNA1.EFNA1_P20827_OID21125_v1_Neurology_2.1:154100352-156107375	50	0.0323844	0.574406	FALSE	HDL-C	female->male
S62	MSRA	8	MSRA.MSRA_Q9UJ68_OID21513_v1_Oncology_2.8:8911802-11286401	0.99	7.99237e-05	0.217589	0.00398034	2.01208e-06	0.000564025	1	0.678168	1	0.000975618	0.0191569	0.678168	0.5	1	S62:MSRA.MSRA_Q9UJ68_OID21513_v1_Oncology_2.8:8911802-11286401	50	0.0323844	0.120078	FALSE	HDL-C	female->male
C43	SERPINC1	1	SERPINC1.SERPINC1_P01008_OID30789_v1_Inflammation_II_2.1:172872938-174886465	0.99	8.80377e-05	0.23594	0.00353697	1.13215e-05	0.00055802	1	0.650965	1	0.00113827	0.0213166	0.650965	0.5	1	C43:SERPINC1.SERPINC1_P01008_OID30789_v1_Inflammation_II_2.1:172872938-174886465	50	0.0323844		FALSE	HDL-C	female->male
K40	CTSC	11	CTSC.CTSC_P53634_OID20679_v1_Inflammation_2.11:87026760-89070904	0.99	7.63176e-05	0.159499	0.452422	4.59733e-68	-0.00587603	-1	-1	-0.642364	0.000414904	0.0214118	0.642364	0.5	1	K40:CTSC.CTSC_P53634_OID20679_v1_Inflammation_2.11:87026760-89070904	50	0.0323844	1	FALSE	HDL-C	female->male
K57	LACTB2	8	LACTB2.LACTB2_Q53H82_OID20150_v1_Cardiometabolic_2.8:70549501-72581420	0.99	6.32784e-05	0.0579375	0.0044401	1.32623e-14	0.000530059	1	0.625363	1	0.000376904	0.0217154	0.625363	0.5	1	K57:LACTB2.LACTB2_Q53H82_OID20150_v1_Cardiometabolic_2.8:70549501-72581420	50	0.0323844	1	FALSE	HDL-C	female->male
R06	KLRD1	12	KLRD1.KLRD1_Q13241_OID20632_v1_Inflammation_2.12:9391560-11482207	0.99	5.19471e-05	0.349072	0.0823724	2.1873e-49	-0.00206858	-1	-1	-0.614561	0.000103731	0.0220765	0.614561	0.5	1	R06:KLRD1.KLRD1_Q13241_OID20632_v1_Inflammation_2.12:9391560-11482207	50	0.0323844	1	FALSE	HDL-C	female->male
N35	MAP2K1	15	MAP2K1.MAP2K1_Q02750_OID31468_v1_Oncology_II_2.15:65679250-67783882	0.99	0.00010249	0.237669	0.00294761	0.0136631	0.000549636	1	0.635164	1	0.000742671	0.0222237	0.635164	0.5	1	N35:MAP2K1.MAP2K1_Q02750_OID31468_v1_Oncology_II_2.15:65679250-67783882	50	0.0323844	0.826135	FALSE	HDL-C	female->male
H04	NCR3LG1	11	NCR3LG1.NCR3LG1_Q68D85_OID31490_v1_Oncology_II_2.11:16373347-18398888	0.99	7.53579e-05	0.135828	0.066882	0	-0.00221433	-0.986399	-1	-0.60496	5.30707e-05	0.0222488	0.60496	0.5	1	H04:NCR3LG1.NCR3LG1_Q68D85_OID31490_v1_Oncology_II_2.11:16373347-18398888	50	0.0323844		FALSE	HDL-C	female->male
S01	ICAM3	19	ICAM3.ICAM3_P32942_OID20277_v1_Cardiometabolic_2.19:9444452-11450300	0.99	4.48297e-05	0.36196	0.0725835	2.41162e-23	-0.00180386	-1	-1	-0.619362	0.000374133	0.0229999	0.619362	0.5	1	S01:ICAM3.ICAM3_P32942_OID20277_v1_Cardiometabolic_2.19:9444452-11450300	50	0.0323844		FALSE	HDL-C	female->male
I25	CELSR2	1	CELSR2.CELSR2_Q9HCU4_OID30593_v1_Inflammation_II_2.1:108792161-110818373	0.99	5.25818e-05	0.642601	0.116728	2.34317e-38	-0.00247746	-1	-1	-0.622762	0.000478366	0.0233349	0.622762	0.5	1	I25:CELSR2.CELSR2_Q9HCU4_OID30593_v1_Inflammation_II_2.1:108792161-110818373	50	0.0323844	0.000804182	TRUE	HDL-C	female->male
J44	MOCS2	5	MOCS2.MOCS2_O96007_OID30638_v1_Inflammation_II_2.5:51391509-53405587	0.99	6.79417e-05	0.289617	0.245131	3.88162e-28	-0.004081	-1	-1	-0.629363	0.000537113	0.0237262	0.629363	0.5	1	J44:MOCS2.MOCS2_O96007_OID30638_v1_Inflammation_II_2.5:51391509-53405587	50	0.0323844		FALSE	HDL-C	female->male
N39	LYVE1	11	LYVE1.LYVE1_Q9Y5Y7_OID30728_v1_Inflammation_II_2.11:9578513-11590212	0.99	4.48688e-05	0.447395	0.0113759	5.15836e-07	0.000714438	1	0.625363	1	0.000890248	0.02395	0.625363	0.5	1	N39:LYVE1.LYVE1_Q9Y5Y7_OID30728_v1_Inflammation_II_2.11:9578513-11590212	50	0.0323844		FALSE	HDL-C	female->male
M47	MSRA	8	MSRA.MSRA_Q9UJ68_OID21513_v1_Oncology_2.8:8911802-11286401	0.99	0.00011818	0.000918402	0.00398034	2.01208e-06	-0.000685855	-1	-1	-0.653565	0.00080083	0.0249783	0.653565	0.5	1	M47:MSRA.MSRA_Q9UJ68_OID21513_v1_Oncology_2.8:8911802-11286401	50	0.0323844		FALSE	HDL-C	female->male
H33	PLXDC1	17	PLXDC1.PLXDC1_Q8IUK5_OID21258_v1_Oncology_2.17:36219566-38307890	0.99	6.69165e-05	0.180647	0.0733613	2.59273e-07	-0.00221564	-1	-1	-0.619562	0.000954917	0.0262671	0.619562	0.5	1	H33:PLXDC1.PLXDC1_Q8IUK5_OID21258_v1_Oncology_2.17:36219566-38307890	50	0.0323844		FALSE	HDL-C	female->male
L72	TWF2	3	TWF2.TWF2_Q6IBS0_OID30386_v1_Cardiometabolic_II_2.3:51262628-53273174	0.99	5.06754e-05	0.0672213	0.00266202	4.40419e-05	-0.000367286	-1	-1	-0.622562	0.00178833	0.026295	0.622562	0.5	1	L72:TWF2.TWF2_Q6IBS0_OID30386_v1_Cardiometabolic_II_2.3:51262628-53273174	50	0.0323844	1	FALSE	HDL-C	female->male
C79	ERI1	8	ERI1.ERI1_Q8IV48_OID31317_v1_Oncology_II_2.8:7860407-9957614	0.99	6.15921e-05	0.178136	0.00309775	6.06955e-06	-0.000436803	-1	-1	-0.650765	0.0018003	0.0263139	0.650765	0.5	1	C79:ERI1.ERI1_Q8IV48_OID31317_v1_Oncology_II_2.8:7860407-9957614	50	0.0323844	1	FALSE	HDL-C	female->male
T39	FAM171B	2	FAM171B.FAM171B_Q6P995_OID31338_v1_Oncology_II_2.2:186558787-188630686	0.99	5.64467e-05	0.170958	0.0712699	1.0065e-17	-0.00200573	-1	-1	-0.624162	0.00109487	0.0267299	0.624162	0.5	1	T39:FAM171B.FAM171B_Q6P995_OID31338_v1_Oncology_II_2.2:186558787-188630686	50	0.0323844		FALSE	HDL-C	female->male
L72	FGA	4	FGA.FGA_P02671_OID30788_v1_Inflammation_II_2.4:154504278-156511894	0.99	0.000100522	0.140359	0.010327	1.73215e-09	0.00101887	1	0.605561	1	0.000445389	0.0272952	0.605561	0.5	1	L72:FGA.FGA_P02671_OID30788_v1_Inflammation_II_2.4:154504278-156511894	50	0.0323844	0.923209	FALSE	HDL-C	female->male
R50	CFHR4	1	CFHR4.CFHR4_Q92496_OID30758_v1_Inflammation_II_2.1:195857182-197887763	0.99	0.000115337	0.157996	1	2.50721e-117	-0.0107395	-1	-1	-0.657966	0.00113797	0.0275757	0.657966	0.5	1	R50:CFHR4.CFHR4_Q92496_OID30758_v1_Inflammation_II_2.1:195857182-197887763	50	0.0323844		FALSE	HDL-C	female->male
M70	COCH	14	COCH.COCH_O43405_OID30305_v1_Cardiometabolic_II_2.14:30343765-32359824	0.99	6.57587e-05	0.559882	0.132977	1.00201e-16	-0.0029571	-1	-1	-0.619362	0.000952921	0.028207	0.619362	0.5	1	M70:COCH.COCH_O43405_OID30305_v1_Cardiometabolic_II_2.14:30343765-32359824	50	0.0323844		FALSE	HDL-C	female->male
N23	NT5C3A	7	NT5C3A.NT5C3A_Q9H0P0_OID20553_v1_Inflammation_2.7:32053725-34102388	0.99	5.79593e-05	0.241598	0.00572789	5.83354e-08	-0.000576181	-1	-1	-0.60156	0.00106199	0.0284164	0.60156	0.5	1	N23:NT5C3A.NT5C3A_Q9H0P0_OID20553_v1_Inflammation_2.7:32053725-34102388	50	0.0323844		FALSE	HDL-C	female->male
D22	MFGE8	15	MFGE8.MFGE8_Q08431_OID21134_v1_Neurology_2.15:88441914-90456610	0.99	6.09503e-05	0.343271	0.0765678	8.91151e-35	-0.00216029	-1	-1	-0.586159	0.000243401	0.0286855	0.586159	0.5	1	D22:MFGE8.MFGE8_Q08431_OID21134_v1_Neurology_2.15:88441914-90456610	50	0.0323844	1	FALSE	HDL-C	female->male
R00	THBD	20	THBD.THBD_P07204_OID20231_v1_Cardiometabolic_2.20:22026270-24030309	0.99	3.68425e-05	0.560799	0.0243395	3.15157e-20	-0.000946956	-1	-1	-0.60096	0.00109436	0.0288813	0.60096	0.5	1	R00:THBD.THBD_P07204_OID20231_v1_Cardiometabolic_2.20:22026270-24030309	50	0.0323844		FALSE	HDL-C	female->male
R91	GHRL	3	GHRL.GHRL_Q9UBU3_OID20175_v1_Cardiometabolic_2.3:9327350-11334631	0.99	0.000104116	0.329263	0.0177654	5.96225e-06	-0.00136002	-1	-1	-0.614761	0.000869929	0.0291638	0.614761	0.5	1	R91:GHRL.GHRL_Q9UBU3_OID20175_v1_Cardiometabolic_2.3:9327350-11334631	50	0.0323844		FALSE	HDL-C	female->male
R19	C7	5	C7.C7_P10643_OID30766_v1_Inflammation_II_2.5:39909599-41984745	0.99	0.000121851	0.162356	0.240942	1.59058e-17	0.0054184	1	0.632563	1	0.000906673	0.0295928	0.632563	0.5	1	R19:C7.C7_P10643_OID30766_v1_Inflammation_II_2.5:39909599-41984745	50	0.0323844	0.848544	FALSE	HDL-C	female->male
I84	HDGF	1	HDGF.HDGF_P51858_OID21455_v1_Oncology_2.1:155711899-157722240	0.99	4.31926e-05	0.544936	1	2.28241e-261	-0.00657211	-1	-1	-0.592559	0.000423346	0.0297364	0.592559	0.5	1	I84:HDGF.HDGF_P51858_OID21455_v1_Oncology_2.1:155711899-157722240	50	0.0323844		FALSE	HDL-C	female->male
M17	TNFSF11	13	TNFSF11.TNFSF11_O14788_OID20592_v1_Inflammation_2.13:42136872-44182149	0.99	5.66903e-05	0.319956	0.0070505	1.41425e-14	0.000632214	1	0.586559	1	0.00055603	0.030032	0.586559	0.5	1	M17:TNFSF11.TNFSF11_O14788_OID20592_v1_Inflammation_2.13:42136872-44182149	50	0.0323844	0.588125	FALSE	HDL-C	female->male
K13	WWP2	16	WWP2.WWP2_O00308_OID20926_v1_Neurology_2.16:68796235-70975642	0.99	9.13696e-05	0	0.015433	2.67549e-16	-0.00118748	-1	-1	-0.59636	0.000597466	0.0302532	0.59636	0.5	1	K13:WWP2.WWP2_O00308_OID20926_v1_Neurology_2.16:68796235-70975642	50	0.0323844		FALSE	HDL-C	female->male
I83	ADM	11	ADM.ADM_P35318_OID21467_v1_Oncology_2.11:9326620-11328944	0.99	0.000115447	0.0130666	0.0189888	1.73312e-37	0.00136328	0.920792	0.567557	1	7.22875e-05	0.0305566	0.567557	0.5	1	I83:ADM.ADM_P35318_OID21467_v1_Oncology_2.11:9326620-11328944	50	0.0323844	0.123198	FALSE	HDL-C	female->male
I21	CDH3	16	CDH3.CDH3_P22223_OID21008_v1_Neurology_2.16:67679213-69734195	0.99	5.68743e-05	0.153099	0.00405885	1.54847e-05	0.000480463	1	0.59556	1	0.00178952	0.030566	0.59556	0.5	1	I21:CDH3.CDH3_P22223_OID21008_v1_Neurology_2.16:67679213-69734195	50	0.0323844	0.653488	FALSE	HDL-C	female->male
T81	BCAN	1	BCAN.BCAN_Q96GW7_OID20998_v1_Neurology.1:155611909-157629320	0.99	8.99709e-05	0.0616478	0.00811281	1.67577e-05	0.000854352	1	0.587159	1	0.000963855	0.0306041	0.587159	0.5	1	T81:BCAN.BCAN_Q96GW7_OID20998_v1_Neurology.1:155611909-157629320	50	0.0323844		FALSE	HDL-C	female->male
K21	PSMD9	12	PSMD9.PSMD9_O00233_OID21304_v1_Oncology_2.12:121326696-123356203	0.99	1.76025e-05	0.713015	0.0132663	3.21049e-25	-0.000483239	-1	-1	-0.580158	0.00136069	0.031674	0.580158	0.5	1	K21:PSMD9.PSMD9_O00233_OID21304_v1_Oncology_2.12:121326696-123356203	50	0.0323844	0.157567	FALSE	HDL-C	female->male
K80	CD46	1	CD46.CD46_P15529_OID20380_v1_Cardiometabolic_2.1:206925383-208968861	0.99	0.00019137	0.0459501	0.00361545	1.60755e-05	0.000831798	1	0.59576	1	0.000636289	0.0320472	0.59576	0.5	1	K80:CD46.CD46_P15529_OID20380_v1_Cardiometabolic_2.1:206925383-208968861	50	0.0323844	1	FALSE	HDL-C	female->male
K58	TOR1AIP1	1	TOR1AIP1.TOR1AIP1_Q5JTV8_OID30195_v1_Cardiometabolic_II_2.1:178851420-180889211	0.99	4.22816e-05	0.16836	0.18311	5.01716e-46	0.00278248	1	0.581358	1	0.000909923	0.0323844	0.581358	0.5	1	K58:TOR1AIP1.TOR1AIP1_Q5JTV8_OID30195_v1_Cardiometabolic_II_2.1:178851420-180889211	50	0.0323844	1	FALSE	HDL-C	female->male

## Sheet: HDL-C(0)_male2female
Trait1	Trait2	chr	eigen_use	Heritability_1	P_value_Heritability_1	Heritability_2	P_value_Heritability_2	Genetic_Covariance	Genetic_Correlation	Lower_bound_rg	Upper_bound_rg	P	r0	threshold	measure_test	rediscovered	Method	Direction
I80	ABO	9	0.99	0.00131289	2.06177e-10	0.732966	3.39493e-117	0.0310211	1	0.885989	1	3.2739e-17	0.5	0.000687298	3.55619e-11	TRUE	HDL-L	male->female
I26	ABO	9	0.99	0.00103018	7.60147e-08	0.732966	3.39493e-117	0.0238935	0.869587	0.706371	0.976598	9.30511e-12	0.5	0.000687298	1.01037e-07	TRUE	HDL-L	male->female
N20	UMOD	16	0.99	0.000270457	0.0440063	0.46455	1.44383e-57	-0.0112089	-1	-1	-0.918592	1.53682e-10	0.5	0.000687298	0.0585767	FALSE	HDL-L	male->female
I25	CELSR2	1	0.99	0.000557871	0.000412299	0.11441	1.19886e-40	-0.00750715	-0.939594	-1	-0.740374	5.7741e-09	0.5	0.000687298	0.000478366	TRUE	HDL-L	male->female
I25	LPA	6	0.99	0.0013992	7.27601e-06	0.13537	4.69884e-10	0.0129149	0.938394	0.778978	1	6.66261e-09	0.5	0.000687298	9.44844e-05	TRUE	HDL-L	male->female
K40	EFEMP1	2	0.99	0.00112059	1.44527e-16	0.0288033	2.04764e-27	-0.00531901	-0.936194	-1	-0.779978	8.99449e-09	0.5	0.000687298	7.35314e-07	TRUE	HDL-L	male->female
I20	LPA	6	0.99	0.000436895	0.00561519	0.13537	4.69884e-10	0.00720137	0.936394	0.70377	1	2.06986e-06	0.5	0.000687298		FALSE	HDL-L	male->female
I25	APOE	19	0.99	0.000210219	0.249764	0.786347	3.66598e-26	-0.0128571	-1	-1	-0.762976	2.08672e-06	0.5	0.000687298		FALSE	HDL-L	male->female
I21	CELSR2	1	0.99	5.72204e-05	0.577635	0.11441	1.19886e-40	-0.00255863	-1	-1	-0.783978	5.55935e-06	0.5	0.000687298		FALSE	HDL-L	male->female
R79	KLK3	19	0.99	0.000632462	0.0074366	0.0203008	1.85807e-05	0.00330525	0.922392	0.663966	1	6.20476e-06	0.5	0.000687298		FALSE	HDL-L	male->female
I21	LPA	6	0.99	0.000168519	0.119192	0.13537	4.69884e-10	0.00477624	1	0.770777	1	1.24948e-05	0.5	0.000687298	0.009168	FALSE	HDL-L	male->female
I80	F11	4	0.99	0.000345606	0.000246959	0.0744555	3.06188e-50	0.00387619	0.764176	0.478948	0.968797	1.45928e-05	0.5	0.000687298	0.0691846	FALSE	HDL-L	male->female
I25	SORT1	1	0.99	0.000536035	0.000963826	0.0172715	4.57588e-31	-0.00220722	-0.725373	-0.887989	-0.459946	2.03714e-05	0.5	0.000687298	0.140721	FALSE	HDL-L	male->female
I84	ABO	9	0.99	0.000572688	0.00012491	0.732966	3.39493e-117	-0.013353	-0.651765	-0.847385	-0.39594	2.413e-05	0.5	0.000687298		FALSE	HDL-L	male->female
G43	IGFBP6	12	0.99	0.000154029	0.0467692	0.00514145	5.97113e-05	-0.000889907	-1	-1	-0.714771	5.45966e-05	0.5	0.000687298	0.102779	FALSE	HDL-L	male->female
I25	FES	15	0.99	0.000414095	0.00208914	0.0125191	8.15308e-16	-0.0018502	-0.812581	-1	-0.489149	6.16953e-05	0.5	0.000687298	0.000315564	TRUE	HDL-L	male->female
I48	PBXIP1	1	0.99	0.000614712	0.000227214	0.00154704	0.00782687	-0.000975183	-1	-1	-0.773977	7.77037e-05	0.5	0.000687298	0.237873	FALSE	HDL-L	male->female
K40	ELN	7	0.99	0.000927563	3.06567e-05	0.0162102	0	-0.0031057	-0.80098	-0.949195	-0.529153	8.40359e-05	0.5	0.000687298	0.335277	FALSE	HDL-L	male->female
R55	BIN2	12	0.99	4.70473e-05	0.580996	0.00856952	1.15786e-16	-0.000634959	-1	-1	-0.69737	0.000138904	0.5	0.000687298	0.947765	FALSE	HDL-L	male->female
K43	FAS	10	0.99	0.000199095	0.020294	0.0562395	1.17397e-17	-0.00334619	-1	-1	-0.615962	0.000166405	0.5	0.000687298		FALSE	HDL-L	male->female
N31	GRP	18	0.99	0.000253125	0.0776515	0.141541	1.02547e-34	-0.00497106	-0.830583	-1	-0.481748	0.000183559	0.5	0.000687298	0.135678	FALSE	HDL-L	male->female
M72	ACAN	15	0.99	0.00017227	0.146782	0.0169892	3.03903e-12	-0.00167542	-0.979398	-1	-0.577358	0.000213354	0.5	0.000687298	0.0058144	FALSE	HDL-L	male->female
K80	SULT2A1	19	0.99	0.000329832	0.00031349	0.0451719	9.45086e-42	0.00254491	0.659366	0.362936	0.871187	0.00021649	0.5	0.000687298	5.83615e-05	TRUE	HDL-L	male->female
I26	F11	4	0.99	0.00073649	3.01282e-06	0.0744555	3.06188e-50	0.00417946	0.564356	0.309931	0.765177	0.000236421	0.5	0.000687298	0.000165895	TRUE	HDL-L	male->female
I25	IL6R	1	0.99	0.00010942	0.0563967	1	2.04366e-246	-0.0090081	-0.861186	-1	-0.482548	0.000257354	0.5	0.000687298		FALSE	HDL-L	male->female
I84	IL1R2	2	0.99	4.24277e-05	0.450268	0.152505	9.48211e-37	0.00254371	1	0.694169	1	0.000260559	0.5	0.000687298		FALSE	HDL-L	male->female
M48	ECI2	6	0.99	2.86333e-05	0.670098	0.0259445	1.5618e-54	-0.000861903	-1	-1	-0.639364	0.00026707	0.5	0.000687298		FALSE	HDL-L	male->female
K31	MERTK	2	0.99	6.92226e-05	0.0167972	0.0226684	3.64946e-33	0.00125266	1	0.585759	1	0.000280694	0.5	0.000687298	0.201483	FALSE	HDL-L	male->female
I25	FURIN	15	0.99	0.000427996	0.00149865	0.0288875	1.40455e-34	0.00255576	0.726773	0.388739	0.958596	0.000314192	0.5	0.000687298	0.0174783	FALSE	HDL-L	male->female
I25	FGF5	4	0.99	9.00862e-05	0.163614	0.47078	2.32257e-39	0.00651236	1	0.580358	1	0.000360872	0.5	0.000687298		FALSE	HDL-L	male->female
K13	CRACR2A	12	0.99	9.61324e-05	0.428079	0.0205324	3.10913e-22	0.00140493	1	0.606561	1	0.000377458	0.5	0.000687298	0.91972	FALSE	HDL-L	male->female
Z30	LAMP3	3	0.99	6.9949e-05	0.275898	0.0464036	2.36818e-24	0.00180163	1	0.674367	1	0.000422128	0.5	0.000687298		FALSE	HDL-L	male->female
Z12	CCL16	17	0.99	9.79143e-05	0.262822	0.643179	1.24846e-18	-0.00793577	-1	-1	-0.609161	0.000470446	0.5	0.000687298	0.813075	FALSE	HDL-L	male->female
R31	TGFB1	19	0.99	0.000134139	0.160297	0.0531168	3.35856e-22	-0.00259839	-0.973397	-1	-0.544554	0.000486479	0.5	0.000687298		FALSE	HDL-L	male->female
N20	CD109	6	0.99	0.000196573	0.0452809	0.457875	5.29502e-105	-0.00718388	-0.757176	-0.971597	-0.40254	0.000497784	0.5	0.000687298	0.0498122	FALSE	HDL-L	male->female
M48	PDGFC	4	0.99	0.000152966	0.0326976	0.00324185	0.00144237	0.000704196	1	0.610561	1	0.000522955	0.5	0.000687298	0.378107	FALSE	HDL-L	male->female
M17	CHRDL2	11	0.99	0.000214981	0.0194827	0.0874438	1.0401e-15	0.00418321	0.964796	0.567157	1	0.000523893	0.5	0.000687298		FALSE	HDL-L	male->female
K44	SBSN	19	0.99	0.000189137	0	0.154848	4.58276e-47	-0.00424989	-0.785379	-1	-0.39534	0.000539759	0.5	0.000687298		FALSE	HDL-L	male->female
K40	HMCN2	9	0.99	0.000105605	0.392575	0.253454	5.11729e-56	-0.00517358	-1	-1	-0.518352	0.000579169	0.5	0.000687298	0.910093	FALSE	HDL-L	male->female
M54	A1BG	19	0.99	0.000168416	0.0644232	0.0176732	0.000560286	0.00172524	1	0.634763	1	0.000591011	0.5	0.000687298		FALSE	HDL-L	male->female
E04	GLRX5	14	0.99	8.9163e-05	0.411757	0.0155207	1.06426e-11	0.00117638	1	0.609761	1	0.000597092	0.5	0.000687298		FALSE	HDL-L	male->female
I48	PMVK	1	0.99	0.000604666	0.000288796	0.00254958	0.000157773	-0.00117919	-0.949795	-1	-0.576158	0.000609483	0.5	0.000687298	0.0315477	FALSE	HDL-L	male->female
K29	PODXL2	3	0.99	0.000131269	0.0909303	0.0239096	3.77583e-07	0.00177161	1	0.588159	1	0.000623698	0.5	0.000687298	0.38648	FALSE	HDL-L	male->female
H00	CNTN2	1	0.99	2.54149e-05	0	0.225224	1.25457e-68	0.0023925	1	0.609361	1	0.000625796	0.5	0.000687298		FALSE	HDL-L	male->female
R79	KLK1	19	0.99	0.00052512	0.0203446	0.0420089	0.00042168	0.00424386	0.90359	0.536954	1	0.000638787	0.5	0.000687298		FALSE	HDL-L	male->female
K63	CHRDL2	11	0.99	0.000122781	0.106696	0.0874438	1.0401e-15	0.00327665	1	0.607361	1	0.000639652	0.5	0.000687298		FALSE	HDL-L	male->female
R22	RAB44	6	0.99	9.79323e-05	0.0968268	0.0142297	2.08468e-10	0.00118049	1	0.550755	1	0.000648176	0.5	0.000687298		FALSE	HDL-L	male->female
I21	INHBC	12	0.99	4.16383e-05	0.36846	0.172891	1.39661e-48	0.00268307	1	0.620362	1	0.00066579	0.5	0.000687298	0.00181477	FALSE	HDL-L	male->female
K52	COL15A1	9	0.99	0.000166737	0.0336763	0.037557	0	-0.00186873	-0.746775	-0.9976	-0.376938	0.000674648	0.5	0.000687298	0.90026	FALSE	HDL-L	male->female
I80	SUSD1	9	0.99	0.000112277	0.200404	0.0170481	1.14733e-24	0.00133182	0.962596	0.511951	1	0.000687298	0.5	0.000687298	0.391147	FALSE	HDL-L	male->female

## Sheet: HDL-C(0)_female2male
Trait1	Trait2	chr	piece	eigen_use	Heritability_1	P_value_Heritability_1	Heritability_2	P_value_Heritability_2	Genetic_Covariance	Genetic_Correlation	Lower_bound_rg	Upper_bound_rg	P_rG_eq_0	P_constrained_band	Abs_rg_LB	r0	HDLC_colocalized	ID	topN	threshold	measure_test	rediscovered	Method	Direction
I80	ABO	9	ABO.ABO_P16442_OID30675_v1_Inflammation_II_2.9:135125788-137150617	0.99	0.000514114	0	0.743377	6.98774e-145	0.0179248	0.916992	0.744974	1	3.55619e-11	0.000224311	0.744974	0.5	1	I80:ABO.ABO_P16442_OID30675_v1_Inflammation_II_2.9:135125788-137150617	50	0.000786693	3.2739e-17	TRUE	HDL-L	female->male
I26	ABO	9	ABO.ABO_P16442_OID30675_v1_Inflammation_II_2.9:135125788-137150617	0.99	0.000419361	0.000321902	0.743377	6.98774e-145	0.0150159	0.850385	0.614561	1	1.01037e-07	0.0116869	0.614561	0.5	1	I26:ABO.ABO_P16442_OID30675_v1_Inflammation_II_2.9:135125788-137150617	50	0.000786693	9.30511e-12	TRUE	HDL-L	female->male
K40	EFEMP1	2	EFEMP1.EFEMP1_Q12805_OID20414_v1_Cardiometabolic_2.2:55093102-57150917	0.99	0.000244665	0.00400294	0.0215864	0	-0.0022738	-0.989399	-1	-0.740174	7.35314e-07	0.00216663	0.740174	0.5	1	K40:EFEMP1.EFEMP1_Q12805_OID20414_v1_Cardiometabolic_2.2:55093102-57150917	50	0.000786693	8.99449e-09	TRUE	HDL-L	female->male
G56	EFEMP1	2	EFEMP1.EFEMP1_Q12805_OID20414_v1_Cardiometabolic_2.2:55093102-57150917	0.99	0.000153578	0.0204105	0.0215864	0	0.00182077	1	0.722772	1	1.14451e-05	0.00500176	0.722772	0.5	1	G56:EFEMP1.EFEMP1_Q12805_OID20414_v1_Cardiometabolic_2.2:55093102-57150917	50	0.000786693	0.259604	FALSE	HDL-L	female->male
H04	HAVCR1	5	HAVCR1.HAVCR1_Q96D42_OID21422_v1_Oncology_2.5:155456424-157486127	0.99	0.000106914	0.0250271	0.275374	3.84162e-44	-0.00542598	-1	-1	-0.710571	1.58955e-05	0.00718325	0.710571	0.5	1	H04:HAVCR1.HAVCR1_Q96D42_OID21422_v1_Oncology_2.5:155456424-157486127	50	0.000786693	0.805924	FALSE	HDL-L	female->male
K40	SNED1	2	SNED1.SNED1_Q8TER0_OID30205_v1_Cardiometabolic_II_2.2:240938035-243034983	0.99	0.000154452	0.0378986	0.0181276	6.34031e-13	-0.00167327	-1	-1	-0.686169	4.16658e-05	0.0113719	0.686169	0.5	1	K40:SNED1.SNED1_Q8TER0_OID30205_v1_Cardiometabolic_II_2.2:240938035-243034983	50	0.000786693	0.0185746	FALSE	HDL-L	female->male
H04	NCR3LG1	11	NCR3LG1.NCR3LG1_Q68D85_OID31490_v1_Oncology_II_2.11:16373347-18398888	0.99	7.53579e-05	0.135828	0.066882	0	-0.00221433	-0.986399	-1	-0.60496	5.30707e-05	0.0222488	0.60496	0.5	1	H04:NCR3LG1.NCR3LG1_Q68D85_OID31490_v1_Oncology_II_2.11:16373347-18398888	50	0.000786693		FALSE	HDL-L	female->male
K80	SULT2A1	19	SULT2A1.SULT2A1_Q06520_OID20508_v1_Inflammation_2.19:47373724-49389572	0.99	0.000425887	8.56949e-06	0.0388032	1.47955e-37	0.00282376	0.694569	0.412941	0.886189	5.83615e-05	0.183671	0.412941	0.5	0	K80:SULT2A1.SULT2A1_Q06520_OID20508_v1_Inflammation_2.19:47373724-49389572	50	0.000786693	0.00021649	TRUE	HDL-L	female->male
D12	KRT19	17	KRT19.KRT19_P08727_OID20596_v1_Inflammation_2.17:38679869-40684560	0.99	0.000112415	0.167384	0.0127729	2.06452e-15	-0.00119828	-1	-1	-0.709771	6.26094e-05	0.00880342	0.709771	0.5	1	D12:KRT19.KRT19_P08727_OID20596_v1_Inflammation_2.17:38679869-40684560	50	0.000786693	0.19447	FALSE	HDL-L	female->male
K01	HAVCR1	5	HAVCR1.HAVCR1_Q96D42_OID21422_v1_Oncology_2.5:155456424-157486127	0.99	0.000111016	0.123444	0.275374	3.84162e-44	0.00552911	1	0.674967	1	7.04216e-05	0.0122983	0.674967	0.5	1	K01:HAVCR1.HAVCR1_Q96D42_OID21422_v1_Oncology_2.5:155456424-157486127	50	0.000786693	0.228249	FALSE	HDL-L	female->male
I83	ADM	11	ADM.ADM_P35318_OID21467_v1_Oncology_2.11:9326620-11328944	0.99	0.000115447	0.0130666	0.0189888	1.73312e-37	0.00136328	0.920792	0.567557	1	7.22875e-05	0.0305566	0.567557	0.5	1	I83:ADM.ADM_P35318_OID21467_v1_Oncology_2.11:9326620-11328944	50	0.000786693	0.00238727	FALSE	HDL-L	female->male
I25	LPA	6	LPA.LPA_P08519_OID30747_v1_Inflammation_II_2.6:159952514-162085307	0.99	6.56045e-05	0.226719	0.139799	1.05554e-12	0.00302844	1	0.738974	1	9.44844e-05	0.00649441	0.738974	0.5	1	I25:LPA.LPA_P08519_OID30747_v1_Inflammation_II_2.6:159952514-162085307	50	0.000786693	6.66261e-09	TRUE	HDL-L	female->male
R06	KLRD1	12	KLRD1.KLRD1_Q13241_OID20632_v1_Inflammation_2.12:9391560-11482207	0.99	5.19471e-05	0.349072	0.0823724	2.1873e-49	-0.00206858	-1	-1	-0.614561	0.000103731	0.0220765	0.614561	0.5	1	R06:KLRD1.KLRD1_Q13241_OID20632_v1_Inflammation_2.12:9391560-11482207	50	0.000786693	0.059181	FALSE	HDL-L	female->male
K57	EFEMP1	2	EFEMP1.EFEMP1_Q12805_OID20414_v1_Cardiometabolic_2.2:55093102-57150917	0.99	7.31005e-05	0.340859	0.0215864	0	-0.00125618	-1	-1	-0.694569	0.000133287	0.0114628	0.694569	0.5	1	K57:EFEMP1.EFEMP1_Q12805_OID20414_v1_Cardiometabolic_2.2:55093102-57150917	50	0.000786693		FALSE	HDL-L	female->male
M16	LRRC37A2	17	LRRC37A2.LRRC37A2_A6NM11_OID31440_v1_Oncology_II_2.17:43589834-45633014	0.99	0.000120053	0.0131607	0.959927	1.19892e-184	0.0107351	1	0.766177	1	0.000134777	0.00598241	0.766177	0.5	1	M16:LRRC37A2.LRRC37A2_A6NM11_OID31440_v1_Oncology_II_2.17:43589834-45633014	50	0.000786693	0.2207	FALSE	HDL-L	female->male
H26	EFNA1	1	EFNA1.EFNA1_P20827_OID21125_v1_Neurology_2.1:154100352-156107375	0.99	6.32746e-05	0	0.0309003	5.6455e-49	-0.00139829	-1	-1	-0.628963	0.000136242	0.0190614	0.628963	0.5	1	H26:EFNA1.EFNA1_P20827_OID21125_v1_Neurology_2.1:154100352-156107375	50	0.000786693	0.166792	FALSE	HDL-L	female->male
I26	F11	4	F11.F11_P03951_OID30773_v1_Inflammation_II_2.4:186187343-188210835	0.99	0.000182412	0.0530015	0.084829	2.38418e-55	0.0035579	0.90439	0.515152	1	0.000165895	0.0663761	0.515152	0.5	1	I26:F11.F11_P03951_OID30773_v1_Inflammation_II_2.4:186187343-188210835	50	0.000786693	0.000236421	TRUE	HDL-L	female->male
K08	MTHFSD	16	MTHFSD.MTHFSD_Q2M296_OID31305_v1_Oncology_II_2.16:85563792-87588841	0.99	0.000163607	0.0713794	0.132491	2.12638e-116	-0.00344319	-0.739574	-1	-0.391339	0.000179727	0.196738	0.391339	0.5	0	K08:MTHFSD.MTHFSD_Q2M296_OID31305_v1_Oncology_II_2.16:85563792-87588841	50	0.000786693		FALSE	HDL-L	female->male
D22	MFGE8	15	MFGE8.MFGE8_Q08431_OID21134_v1_Neurology_2.15:88441914-90456610	0.99	6.09503e-05	0.343271	0.0765678	8.91151e-35	-0.00216029	-1	-1	-0.586159	0.000243401	0.0286855	0.586159	0.5	1	D22:MFGE8.MFGE8_Q08431_OID21134_v1_Neurology_2.15:88441914-90456610	50	0.000786693	0.339004	FALSE	HDL-L	female->male
R07	VEGFA	6	VEGFA.VEGFA_P15692_OID20650_v1_Inflammation_2.6:42737946-44754224	0.99	0.000140974	0.108761	0.492028	2.82225e-58	-0.00713017	-0.856186	-1	-0.478748	0.000259907	0.0872981	0.478748	0.5	0	R07:VEGFA.VEGFA_P15692_OID20650_v1_Inflammation_2.6:42737946-44754224	50	0.000786693	0.570127	FALSE	HDL-L	female->male
M20	LRRC37A2	17	LRRC37A2.LRRC37A2_A6NM11_OID31440_v1_Oncology_II_2.17:43589834-45633014	0.99	7.35587e-05	0.00804433	0.959927	1.19892e-184	0.00840303	1	0.760576	1	0.000289173	0.00775307	0.760576	0.5	1	M20:LRRC37A2.LRRC37A2_A6NM11_OID31440_v1_Oncology_II_2.17:43589834-45633014	50	0.000786693	0.0210052	FALSE	HDL-L	female->male
I48	LGALS4	19	LGALS4.LGALS4_P56470_OID20748_v1_Inflammation_2.19:38292314-40303585	0.99	4.85372e-05	0.431215	0.0133728	1.74347e-09	-0.000805655	-1	-1	-0.670367	0.000311612	0.0151982	0.670367	0.5	1	I48:LGALS4.LGALS4_P56470_OID20748_v1_Inflammation_2.19:38292314-40303585	50	0.000786693	0.516588	FALSE	HDL-L	female->male
I25	FES	15	FES.FES_P07332_OID21207_v1_Oncology_2.15:90427734-92439006	0.99	0.000127436	0.0733938	0.0144401	1.82707e-21	-0.00133843	-0.986599	-1	-0.537554	0.000315564	0.0502423	0.537554	0.5	1	I25:FES.FES_P07332_OID21207_v1_Oncology_2.15:90427734-92439006	50	0.000786693	6.16953e-05	TRUE	HDL-L	female->male
G45	NAPRT	8	NAPRT.NAPRT_Q6XQN6_OID31114_v1_Neurology_II_2.8:143656955-145660500	0.99	3.98048e-05	0.630112	0.0721263	1.5173e-26	0.00169439	1	0.679368	1	0.000349723	0.0146064	0.679368	0.5	1	G45:NAPRT.NAPRT_Q6XQN6_OID31114_v1_Neurology_II_2.8:143656955-145660500	50	0.000786693		FALSE	HDL-L	female->male
S01	ICAM3	19	ICAM3.ICAM3_P32942_OID20277_v1_Cardiometabolic_2.19:9444452-11450300	0.99	4.48297e-05	0.36196	0.0725835	2.41162e-23	-0.00180386	-1	-1	-0.619362	0.000374133	0.0229999	0.619362	0.5	1	S01:ICAM3.ICAM3_P32942_OID20277_v1_Cardiometabolic_2.19:9444452-11450300	50	0.000786693		FALSE	HDL-L	female->male
K57	LACTB2	8	LACTB2.LACTB2_Q53H82_OID20150_v1_Cardiometabolic_2.8:70549501-72581420	0.99	6.32784e-05	0.0579375	0.0044401	1.32623e-14	0.000530059	1	0.625363	1	0.000376904	0.0217154	0.625363	0.5	1	K57:LACTB2.LACTB2_Q53H82_OID20150_v1_Cardiometabolic_2.8:70549501-72581420	50	0.000786693	0.387739	FALSE	HDL-L	female->male
R04	TMEM25	11	TMEM25.TMEM25_Q86YD3_OID31015_v1_Neurology_II_2.11:117401907-119418001	0.99	7.8392e-05	0.265003	0.0323448	9.43966e-12	-0.00159235	-1	-1	-0.657566	0.000384358	0.0177844	0.657566	0.5	1	R04:TMEM25.TMEM25_Q86YD3_OID31015_v1_Neurology_II_2.11:117401907-119418001	50	0.000786693	0.701358	FALSE	HDL-L	female->male
K21	TIMP3	22	TIMP3.TIMP3_P35625_OID20684_v1_Inflammation_2.22:32197691-34259028	0.99	6.6436e-05	0.398953	0.195959	7.98567e-82	-0.00360815	-1	-1	-0.554555	0.000412689	0.0398355	0.554555	0.5	1	K21:TIMP3.TIMP3_P35625_OID20684_v1_Inflammation_2.22:32197691-34259028	50	0.000786693		FALSE	HDL-L	female->male
K40	CTSC	11	CTSC.CTSC_P53634_OID20679_v1_Inflammation_2.11:87026760-89070904	0.99	7.63176e-05	0.159499	0.452422	4.59733e-68	-0.00587603	-1	-1	-0.642364	0.000414904	0.0214118	0.642364	0.5	1	K40:CTSC.CTSC_P53634_OID20679_v1_Inflammation_2.11:87026760-89070904	50	0.000786693	0.570173	FALSE	HDL-L	female->male
I20	MSRA	8	MSRA.MSRA_Q9UJ68_OID21513_v1_Oncology_2.8:8911802-11286401	0.99	0.000200457	0.000431088	0.00398034	2.01208e-06	0.000893246	1	0.706771	1	0.00041566	0.0182989	0.706771	0.5	1	I20:MSRA.MSRA_Q9UJ68_OID21513_v1_Oncology_2.8:8911802-11286401	50	0.000786693	0.0680096	FALSE	HDL-L	female->male
I84	HDGF	1	HDGF.HDGF_P51858_OID21455_v1_Oncology_2.1:155711899-157722240	0.99	4.31926e-05	0.544936	1	2.28241e-261	-0.00657211	-1	-1	-0.592559	0.000423346	0.0297364	0.592559	0.5	1	I84:HDGF.HDGF_P51858_OID21455_v1_Oncology_2.1:155711899-157722240	50	0.000786693		FALSE	HDL-L	female->male
L72	FGA	4	FGA.FGA_P02671_OID30788_v1_Inflammation_II_2.4:154504278-156511894	0.99	0.000100522	0.140359	0.010327	1.73215e-09	0.00101887	1	0.605561	1	0.000445389	0.0272952	0.605561	0.5	1	L72:FGA.FGA_P02671_OID30788_v1_Inflammation_II_2.4:154504278-156511894	50	0.000786693	0.711767	FALSE	HDL-L	female->male
I25	CELSR2	1	CELSR2.CELSR2_Q9HCU4_OID30593_v1_Inflammation_II_2.1:108792161-110818373	0.99	5.25818e-05	0.642601	0.116728	2.34317e-38	-0.00247746	-1	-1	-0.622762	0.000478366	0.0233349	0.622762	0.5	1	I25:CELSR2.CELSR2_Q9HCU4_OID30593_v1_Inflammation_II_2.1:108792161-110818373	50	0.000786693	5.7741e-09	TRUE	HDL-L	female->male
R51	GALNT2	1	GALNT2.GALNT2_Q10471_OID21423_v1_Oncology_2.1:229193536-231417868	0.99	6.08692e-05	0.281767	0.0782323	4.47527e-51	-0.00218219	-1	-1	-0.525753	0.000515726	0.0493577	0.525753	0.5	1	R51:GALNT2.GALNT2_Q10471_OID21423_v1_Oncology_2.1:229193536-231417868	50	0.000786693	0.666964	FALSE	HDL-L	female->male
M19	INHBC	12	INHBC.INHBC_P55103_OID21093_v1_Neurology_2.12:56828567-58845845	0.99	7.02337e-05	0	0.157804	1.00645e-52	-0.00332914	-1	-1	-0.560956	0.000534499	0.03927	0.560956	0.5	1	M19:INHBC.INHBC_P55103_OID21093_v1_Neurology_2.12:56828567-58845845	50	0.000786693	0.420545	FALSE	HDL-L	female->male
J44	MOCS2	5	MOCS2.MOCS2_O96007_OID30638_v1_Inflammation_II_2.5:51391509-53405587	0.99	6.79417e-05	0.289617	0.245131	3.88162e-28	-0.004081	-1	-1	-0.629363	0.000537113	0.0237262	0.629363	0.5	1	J44:MOCS2.MOCS2_O96007_OID30638_v1_Inflammation_II_2.5:51391509-53405587	50	0.000786693		FALSE	HDL-L	female->male
K57	ABO	9	ABO.ABO_P16442_OID30675_v1_Inflammation_II_2.9:135125788-137150617	0.99	0.000102337	0.195969	0.743377	6.98774e-145	-0.00815874	-0.935394	-1	-0.465747	0.000548623	0.0906574	0.465747	0.5	0	K57:ABO.ABO_P16442_OID30675_v1_Inflammation_II_2.9:135125788-137150617	50	0.000786693	0.06757	FALSE	HDL-L	female->male
M17	TNFSF11	13	TNFSF11.TNFSF11_O14788_OID20592_v1_Inflammation_2.13:42136872-44182149	0.99	5.66903e-05	0.319956	0.0070505	1.41425e-14	0.000632214	1	0.586559	1	0.00055603	0.030032	0.586559	0.5	1	M17:TNFSF11.TNFSF11_O14788_OID20592_v1_Inflammation_2.13:42136872-44182149	50	0.000786693	0.417974	FALSE	HDL-L	female->male
S52	SMOC2	6	SMOC2.SMOC2_Q9H3U7_OID20730_v1_Inflammation_2.6:167841864-170068672	0.99	6.78669e-05	0.250438	0.135559	2.01207e-45	-0.00303315	-1	-1	-0.526353	0.000587452	0.0520365	0.526353	0.5	1	S52:SMOC2.SMOC2_Q9H3U7_OID20730_v1_Inflammation_2.6:167841864-170068672	50	0.000786693	0.0831987	FALSE	HDL-L	female->male
K13	WWP2	16	WWP2.WWP2_O00308_OID20926_v1_Neurology_2.16:68796235-70975642	0.99	9.13696e-05	0	0.015433	2.67549e-16	-0.00118748	-1	-1	-0.59636	0.000597466	0.0302532	0.59636	0.5	1	K13:WWP2.WWP2_O00308_OID20926_v1_Neurology_2.16:68796235-70975642	50	0.000786693		FALSE	HDL-L	female->male
R50	TFF1	21	TFF1.TFF1_P04155_OID21154_v1_Neurology_2.21:42782391-44786644	0.99	0.00016275	0.0871192	0.0691384	4.74205e-32	0.00308068	0.918392	0.49815	1	0.000605855	0.0831945	0.49815	0.5	0	R50:TFF1.TFF1_P04155_OID21154_v1_Neurology_2.21:42782391-44786644	50	0.000786693		FALSE	HDL-L	female->male
N31	RARRES2	7	RARRES2.RARRES2_Q99969_OID20373_v1_Cardiometabolic_2.7:149035418-151038718	0.99	4.78418e-05	0.430985	0.0206804	1.92011e-28	0.00099468	1	0.568557	1	0.00061151	0.0348824	0.568557	0.5	1	N31:RARRES2.RARRES2_Q99969_OID20373_v1_Cardiometabolic_2.7:149035418-151038718	50	0.000786693	0.27012	FALSE	HDL-L	female->male
M20	EFEMP1	2	EFEMP1.EFEMP1_Q12805_OID20414_v1_Cardiometabolic_2.2:55093102-57150917	0.99	0.000155052	0.0253599	0.0215864	0	-0.00153616	-0.839584	-1	-0.435544	0.000635443	0.103118	0.435544	0.5	0	M20:EFEMP1.EFEMP1_Q12805_OID20414_v1_Cardiometabolic_2.2:55093102-57150917	50	0.000786693		FALSE	HDL-L	female->male
K80	CD46	1	CD46.CD46_P15529_OID20380_v1_Cardiometabolic_2.1:206925383-208968861	0.99	0.00019137	0.0459501	0.00361545	1.60755e-05	0.000831798	1	0.59576	1	0.000636289	0.0320472	0.59576	0.5	1	K80:CD46.CD46_P15529_OID20380_v1_Cardiometabolic_2.1:206925383-208968861	50	0.000786693	0.879124	FALSE	HDL-L	female->male
C79	FGF23	12	FGF23.FGF23_Q9GZV9_OID21411_v1_Oncology_2.12:3477393-5488878	0.99	0.000100327	0.239495	0.0102728	4.52452e-11	0.0010152	1	0.582958	1	0.000666436	0.0365353	0.582958	0.5	1	C79:FGF23.FGF23_Q9GZV9_OID21411_v1_Oncology_2.12:3477393-5488878	50	0.000786693	0.100125	FALSE	HDL-L	female->male
D12	CHRDL2	11	CHRDL2.CHRDL2_Q6WN34_OID20223_v1_Cardiometabolic_2.11:73407474-75442471	0.99	0.00010545	0.118594	0.0933501	4.4309e-13	0.00310224	0.988799	0.580958	1	0.000703951	0.0354562	0.580958	0.5	1	D12:CHRDL2.CHRDL2_Q6WN34_OID20223_v1_Cardiometabolic_2.11:73407474-75442471	50	0.000786693	0.0377513	FALSE	HDL-L	female->male
J38	FRZB	2	FRZB.FRZB_Q92765_OID20968_v1_Neurology_2.2:182698002-184731365	0.99	8.71275e-05	0.172497	0.516585	2.27848e-24	0.00660915	0.985199	0.550555	1	0.000737201	0.0440608	0.550555	0.5	1	J38:FRZB.FRZB_Q92765_OID20968_v1_Neurology_2.2:182698002-184731365	50	0.000786693		FALSE	HDL-L	female->male
N35	MAP2K1	15	MAP2K1.MAP2K1_Q02750_OID31468_v1_Oncology_II_2.15:65679250-67783882	0.99	0.00010249	0.237669	0.00294761	0.0136631	0.000549636	1	0.635164	1	0.000742671	0.0222237	0.635164	0.5	1	N35:MAP2K1.MAP2K1_Q02750_OID31468_v1_Oncology_II_2.15:65679250-67783882	50	0.000786693	0.568441	FALSE	HDL-L	female->male
C44	CD109	6	CD109.CD109_Q6YHK3_OID21108_v1_Neurology_2.6:73405926-75538037	0.99	0.000126344	0.00601281	0.44029	2.70427e-122	-0.00630805	-0.845785	-1	-0.438944	0.000785139	0.111418	0.438944	0.5	0	C44:CD109.CD109_Q6YHK3_OID21108_v1_Neurology_2.6:73405926-75538037	50	0.000786693	0.267668	FALSE	HDL-L	female->male
K57	CLEC6A	12	CLEC6A.CLEC6A_Q6EIG7_OID21228_v1_Oncology_2.12:7608558-9630926	0.99	4.42473e-05	0.511635	0.181721	3.40879e-52	0.00283561	1	0.571157	1	0.000786693	0.0356319	0.571157	0.5	1	K57:CLEC6A.CLEC6A_Q6EIG7_OID21228_v1_Oncology_2.12:7608558-9630926	50	0.000786693	0.961413	FALSE	HDL-L	female->male

## Sheet: COLOC_male2female
Trait1	Trait2	chr	PP.H0.abf	PP.H1.abf	PP.H2.abf	PP.H3.abf	PP.H4.abf	threshold	measure_test	rediscovered	Method	Direction
K40	EFEMP1	chr2	2.63317e-113	3.27455e-88	9.84154e-29	0.000224095	0.999776	0.517937	0.702547	TRUE	Coloc	male->female
I26	F11	chr4	0	0	5.03311e-08	0.000352412	0.999648	0.517937	0.72572	TRUE	Coloc	male->female
I84	ABO	chr9	0	0	2.16554e-05	0.000793886	0.999184	0.517937	0.840118	TRUE	Coloc	male->female
I80	ABO	chr9	0	0	6.6495e-30	0.00114112	0.998859	0.517937	0.996058	TRUE	Coloc	male->female
R79	KLK3	chr19	4.8607e-80	3.01045e-72	3.47006e-11	0.00115031	0.99885	0.517937	4.04353e-06	FALSE	Coloc	male->female
N20	UMOD	chr16	0	0	8.54872e-06	0.00156996	0.998421	0.517937	0.00368737	FALSE	Coloc	male->female
I80	F11	chr4	0	0	2.79814e-05	0.00163711	0.998335	0.517937	0.000288288	FALSE	Coloc	male->female
I25	FES	chr15	1.51133e-43	4.66644e-41	1.13745e-05	0.00251456	0.997474	0.517937	0.503325	FALSE	Coloc	male->female
C44	KRT5	chr12	1.48732e-14	2.09777e-13	0.000459291	0.00548395	0.994057	0.517937	0.0141345	FALSE	Coloc	male->female
K40	ELN	chr7	2.35103e-18	1.95753e-17	0.000839842	0.00599958	0.993161	0.517937	0.000166234	FALSE	Coloc	male->female
K26	SLURP1	chr8	0	0	5.37778e-05	0.00923639	0.99071	0.517937	0.000221665	FALSE	Coloc	male->female
I25	CELSR2	chr1	0	6.59063e-301	5.53869e-12	0.012104	0.987896	0.517937	0.927689	TRUE	Coloc	male->female
I21	CELSR2	chr1	1.52431e-301	5.50622e-301	0.00302795	0.00995075	0.987021	0.517937	0.0012677	FALSE	Coloc	male->female
I25	AXL	chr19	9.90915e-59	6.1434e-59	0.0129537	0.00705091	0.979995	0.517937	0.000268878	FALSE	Coloc	male->female
I21	APOE	chr19	0	0	0.0297503	0.000954721	0.969295	0.517937	0.0431803	FALSE	Coloc	male->female
M72	ACAN	chr15	1.45471e-22	1.64563e-23	0.0509637	0.00482103	0.944215	0.517937	0.701683	TRUE	Coloc	male->female
C67	PSCA	chr8	0	0	0.0552077	0.0114201	0.933372	0.517937	0.00262991	FALSE	Coloc	male->female
K51	FCGR2B	chr1	0	0	0.0887747	0.00010687	0.911118	0.517937	0.000369069	FALSE	Coloc	male->female
I25	APOE	chr19	0	0	4.71481e-05	0.0907702	0.909183	0.517937	0.00480094	FALSE	Coloc	male->female
K40	HMCN2	chr9	0	0	0.0914794	0.00734788	0.901173	0.517937	0.00016362	FALSE	Coloc	male->female
I80	FTCD	chr21	0.0206145	0.000726861	0.0784293	0.00186703	0.898362	0.517937	0.00650522	FALSE	Coloc	male->female
D50	CD86	chr3	7.5977e-16	8.48197e-18	0.10963	0.000333854	0.890037	0.517937	0.000227679	FALSE	Coloc	male->female
I20	APOE	chr19	0	0	0.126064	0.000275839	0.873661	0.517937	0.000504158	FALSE	Coloc	male->female
J33	IL1RL1	chr2	0	0	0.0261474	0.102172	0.871681	0.517937	0.016474	FALSE	Coloc	male->female
K51	MXRA8	chr1	0.0201995	0.0215032	0.0486406	0.050921	0.858736	0.517937	0.000332367	FALSE	Coloc	male->female
I20	CELSR2	chr1	7.73297e-300	5.06954e-301	0.153611	0.00923318	0.837156	0.517937	0.251984	FALSE	Coloc	male->female
L90	CD80	chr3	0	0	0.171571	0.00677343	0.821655	0.517937	0.000273017	FALSE	Coloc	male->female
I48	DSG4	chr18	9.26975e-05	4.6413e-06	0.172134	0.00779866	0.81997	0.517937	0.000141796	FALSE	Coloc	male->female
M17	PBXIP1	chr1	0.0105658	0.0011403	0.154906	0.0159005	0.817488	0.517937	0.000113101	FALSE	Coloc	male->female
I25	LMOD1	chr1	9.8233e-93	1.14829e-93	0.176444	0.0198215	0.803735	0.517937	0.000217183	FALSE	Coloc	male->female
I25	FN1	chr2	0	0	0.244204	0.000542187	0.755254	0.517937	0.000252224	FALSE	Coloc	male->female
R31	C17orf49	chr17	0.00747752	0.000229004	0.23651	0.00649399	0.749289	0.517937	0.000496451	FALSE	Coloc	male->female
N30	IL22	chr12	7.96076e-20	3.30946e-21	0.255851	0.00990205	0.734247	0.517937	0.000714341	FALSE	Coloc	male->female
K51	CPTP	chr1	0.134641	0.143329	0.00767975	0.00746846	0.706882	0.517937	7.16082e-06	FALSE	Coloc	male->female
M16	ITIH1	chr3	1.46004e-25	7.25774e-27	0.286896	0.0135619	0.699542	0.517937	0.00662928	FALSE	Coloc	male->female
C43	ENPP2	chr8	2.51234e-250	4.74158e-252	0.296597	0.00489923	0.698504	0.517937	0.00012961	FALSE	Coloc	male->female
K92	BSG	chr19	1.53926e-39	5.17717e-42	0.304777	0.000330199	0.694893	0.517937	0.000417366	FALSE	Coloc	male->female
H26	CNP	chr17	2.89889e-08	3.16774e-09	0.305545	0.0327264	0.661729	0.517937	0.000332935	FALSE	Coloc	male->female
K40	BTN3A2	chr6	0	0	0.351553	0.00374382	0.644703	0.517937	0.00045052	FALSE	Coloc	male->female
K26	PSCA	chr8	0	0	0.00196542	0.373145	0.62489	0.517937	0.00107063	FALSE	Coloc	male->female
G56	PODXL	chr7	1.24809e-86	1.33293e-88	0.381694	0.00346155	0.614844	0.517937	0.000949808	FALSE	Coloc	male->female
N39	KLK1	chr19	6.27546e-181	3.10697e-183	0.407994	0.00142939	0.590577	0.517937	0.000378675	FALSE	Coloc	male->female
S82	SLC9A3R1	chr17	3.35521e-11	1.26792e-13	0.431041	0.00106098	0.567898	0.517937	0.000217883	FALSE	Coloc	male->female
K29	PODXL2	chr3	3.54123e-58	8.99812e-61	0.432437	0.000531774	0.567031	0.517937	0.000316418	FALSE	Coloc	male->female
I48	PBXIP1	chr1	1.20169e-11	0.0277014	1.76181e-10	0.405566	0.566733	0.517937	0.00181818	FALSE	Coloc	male->female
M17	DMP1	chr4	0.0388349	0.000400243	0.403491	0.00360481	0.55367	0.517937	0.000408642	FALSE	Coloc	male->female
M17	USP8	chr15	5.31851e-11	3.69041e-13	0.460008	0.00265456	0.537338	0.517937	0.0412944	FALSE	Coloc	male->female
K80	SULT2A1	chr19	7.93451e-179	2.39067e-178	0.116709	0.351112	0.532179	0.517937	0.999196	TRUE	Coloc	male->female
R79	MYBPC2	chr19	7.50252e-09	0.464664	1.38995e-10	0.00808134	0.527255	0.517937	1.12672e-05	FALSE	Coloc	male->female
I21	LYPD3	chr19	1.32375e-190	2.19282e-192	0.474717	0.00734585	0.517937	0.517937	0.000641773	FALSE	Coloc	male->female

## Sheet: COLOC_female2male
Trait1	Trait2	chr	PP.H0.abf	PP.H1.abf	PP.H2.abf	PP.H3.abf	PP.H4.abf	threshold	measure_test	rediscovered	Method	Direction
K80	SULT2A1	chr19	2.04616e-207	4.62371e-201	7.98194e-10	0.000804478	0.999196	0.427459	0.532179	TRUE	Coloc	female->male
I26	ABO	chr9	0	0	2.55919e-07	0.00122432	0.998775	0.427459	0.00366789	FALSE	Coloc	female->male
G56	EFEMP1	chr2	1.33553e-111	9.33645e-110	3.7139e-05	0.00159796	0.998365	0.427459	0.000554202	FALSE	Coloc	female->male
I80	ABO	chr9	0	0	3.07605e-12	0.00394249	0.996058	0.427459	0.998859	TRUE	Coloc	female->male
G56	CD163	chr12	1.641e-15	7.84616e-16	0.00648223	0.00210796	0.99141	0.427459	0.000592034	FALSE	Coloc	female->male
L72	ACYP1	chr14	2.98925e-63	1.57508e-62	0.00549035	0.0279629	0.966547	0.427459	0.02039	FALSE	Coloc	female->male
I83	MPI	chr15	5.45643e-103	2.3272e-103	0.032673	0.0129809	0.954346	0.427459	0.000535662	FALSE	Coloc	female->male
M20	LRRC37A2	chr17	0	0	0.0349248	0.0139277	0.951148	0.427459	0.000955666	FALSE	Coloc	female->male
D12	KRT19	chr17	5.38087e-48	2.06528e-48	0.0370409	0.0132673	0.949692	0.427459	0.00104523	FALSE	Coloc	female->male
I25	CELSR2	chr1	0	0	0.0622095	0.0101017	0.927689	0.427459	0.987896	TRUE	Coloc	female->male
S52	RSPO3	chr6	6.13802e-74	6.75093e-70	6.87247e-06	0.0746619	0.925331	0.427459	0.000578056	FALSE	Coloc	female->male
K56	TNFAIP8L2	chr1	0.000841871	8.40541e-05	0.0685808	0.00592267	0.924571	0.427459	0.000841455	FALSE	Coloc	female->male
I83	SERPIND1	chr22	0.00153728	0.00128231	0.050679	0.0413684	0.905133	0.427459	0.0002524	FALSE	Coloc	female->male
R07	VEGFA	chr6	0	0	0.0974484	0.00086947	0.901682	0.427459	0.000780441	FALSE	Coloc	female->male
N23	HMOX1	chr22	2.0098e-13	1.90756e-15	0.157461	0.00065263	0.841886	0.427459	0.000298015	FALSE	Coloc	female->male
I84	ABO	chr9	0	0	0.158273	0.00160819	0.840118	0.427459	0.999184	TRUE	Coloc	female->male
C44	CTSS	chr1	1.12813e-297	2.05208e-298	0.14323	0.0252221	0.831548	0.427459	0.00501403	FALSE	Coloc	female->male
K59	GSTM4	chr1	2.40416e-56	1.24468e-58	0.179894	0.00011135	0.819995	0.427459	0.000235482	FALSE	Coloc	female->male
C34	CWC15	chr11	0.00339951	9.59237e-05	0.177732	0.00420048	0.814572	0.427459	0.000140153	FALSE	Coloc	female->male
K80	VWA1	chr1	7.47991e-64	2.40709e-65	0.196389	0.00552186	0.798089	0.427459	0.00036904	FALSE	Coloc	female->male
H26	DSG4	chr18	0.0396846	0.000400739	0.18332	0.00107566	0.775519	0.427459	0.00045687	FALSE	Coloc	female->male
I83	RSPO3	chr6	2.06756e-69	8.7921e-71	0.231496	0.00908471	0.759419	0.427459	0.170825	FALSE	Coloc	female->male
M16	LRRC37A2	chr17	0	0	0.252113	0.00923146	0.738656	0.427459	0.0126443	FALSE	Coloc	female->male
L03	HAVCR1	chr5	0	0	0.271172	0.00304659	0.725781	0.427459	0.000438124	FALSE	Coloc	female->male
I26	F11	chr4	0	0	0.00203527	0.272245	0.72572	0.427459	0.999648	TRUE	Coloc	female->male
K57	CCN3	chr8	2.05825e-174	5.79793e-176	0.277072	0.00708908	0.715839	0.427459	0.00276298	FALSE	Coloc	female->male
R79	CHCHD6	chr3	1.32712e-119	5.16921e-121	0.284927	0.0103934	0.70468	0.427459	0.000633754	FALSE	Coloc	female->male
K40	EFEMP1	chr2	1.67569e-108	9.04604e-108	0.0465984	0.250854	0.702547	0.427459	0.999776	TRUE	Coloc	female->male
M72	ACAN	chr15	6.8472e-33	6.41082e-35	0.296245	0.00207196	0.701683	0.427459	0.944215	TRUE	Coloc	female->male
R56	PEBP1	chr12	1.18932e-10	3.29014e-13	0.307292	0.000157548	0.69255	0.427459	0.000281849	FALSE	Coloc	female->male
S61	CCL27	chr9	1.70088e-105	4.40179e-108	0.329942	0.000183999	0.669874	0.427459	0.000252656	FALSE	Coloc	female->male
K30	MAP4K5	chr14	4.19171e-91	2.16822e-93	0.330848	0.00104325	0.668108	0.427459	0.000602611	FALSE	Coloc	female->male
R93	ROR1	chr1	6.13968e-237	3.34195e-239	0.332277	0.00114207	0.66658	0.427459	0.000231978	FALSE	Coloc	female->male
I20	NUDT2	chr9	5.26668e-156	3.11049e-157	0.403693	0.023269	0.573038	0.427459	0.000469894	FALSE	Coloc	female->male
I83	ADM	chr11	2.64586e-72	1.42681e-74	0.446378	0.00185538	0.551766	0.427459	0.012703	FALSE	Coloc	female->male
Z30	SELPLG	chr12	6.10823e-195	1.42041e-197	0.450546	0.000498744	0.548956	0.427459	0.000722637	FALSE	Coloc	female->male
C44	TNFAIP8L2	chr1	0.00473175	0.000862303	0.385459	0.069706	0.539241	0.427459	0.0386432	FALSE	Coloc	female->male
R04	TMEM25	chr11	1.10323e-132	1.896e-134	0.462018	0.00740961	0.530573	0.427459	0.000550271	FALSE	Coloc	female->male
K63	NFKBIE	chr6	9.79951e-09	1.66015e-11	0.47754	0.000286833	0.522173	0.427459	0.000338083	FALSE	Coloc	female->male
L72	PGF	chr14	1.14217e-79	6.01823e-79	0.0764993	0.402564	0.520936	0.427459	0.00518612	FALSE	Coloc	female->male
C44	CD109	chr6	0	0	0.454153	0.0270269	0.51882	0.427459	0.000801372	FALSE	Coloc	female->male
R59	CD7	chr17	5.13155e-67	6.01577e-70	0.48904	6.24091e-05	0.510898	0.427459	0.000207827	FALSE	Coloc	female->male
K57	ABO	chr9	0	0	0.488228	0.00436384	0.507408	0.427459	0.0124945	FALSE	Coloc	female->male
I25	FES	chr15	2.63723e-49	1.75425e-51	0.493893	0.00278198	0.503325	0.427459	0.997474	TRUE	Coloc	female->male
D12	PRDX3	chr10	1.12008e-05	9.5056e-08	0.516603	0.00390469	0.479481	0.427459	0.000331722	FALSE	Coloc	female->male
H26	LHPP	chr10	0	0	0.520114	0.00101027	0.478876	0.427459	0.00923879	FALSE	Coloc	female->male
M84	IL17C	chr16	3.36338e-21	3.67853e-24	0.526239	0.00010189	0.473659	0.427459	0.00637606	FALSE	Coloc	female->male
K56	CTSS	chr1	3.87443e-297	3.86868e-298	0.491907	0.0486583	0.459435	0.427459	0.000169024	FALSE	Coloc	female->male
M75	EPHX2	chr8	1.87111e-23	6.16515e-25	0.533811	0.0171396	0.449049	0.427459	0.000412083	FALSE	Coloc	female->male
D64	DCN	chr12	4.72297e-05	4.4275e-07	0.5676	0.00489345	0.427459	0.427459	0.000363512	FALSE	Coloc	female->male

## Sheet: SuSiE_male2female
Trait1	Trait2	chr	PP.H4.max	threshold	measure_test	rediscovered	Method	Direction
K20	BRSK2	chr11	1	0.784114		FALSE	SuSiE	male->female
K62	STC1	chr8	1	0.784114		FALSE	SuSiE	male->female
L03	SPRR3	chr1	1	0.784114		FALSE	SuSiE	male->female
M72	TNFRSF8	chr1	1	0.784114		FALSE	SuSiE	male->female
R35	WFDC2	chr20	1	0.784114		FALSE	SuSiE	male->female
Z30	IMMT	chr2	1	0.784114		FALSE	SuSiE	male->female
Z47	DAPK2	chr15	1	0.784114		FALSE	SuSiE	male->female
I25	APOE	chr19	0.999999	0.784114		FALSE	SuSiE	male->female
C78	NPC2	chr14	0.999996	0.784114		FALSE	SuSiE	male->female
M16	ACVRL1	chr12	0.999978	0.784114		FALSE	SuSiE	male->female
I48	PBXIP1	chr1	0.999952	0.784114		FALSE	SuSiE	male->female
I48	PMVK	chr1	0.999952	0.784114		FALSE	SuSiE	male->female
R79	KLK3	chr19	0.99983	0.784114		FALSE	SuSiE	male->female
K40	ELN	chr7	0.99943	0.784114		FALSE	SuSiE	male->female
I83	APRT	chr16	0.99823	0.784114	0.00022165	FALSE	SuSiE	male->female
K51	FCGR2B	chr1	0.997487	0.784114		FALSE	SuSiE	male->female
H40	SIGLEC1	chr20	0.997101	0.784114		FALSE	SuSiE	male->female
K40	HMCN2	chr9	0.996706	0.784114		FALSE	SuSiE	male->female
I80	FTCD	chr21	0.996525	0.784114		FALSE	SuSiE	male->female
I25	FES	chr15	0.996392	0.784114		FALSE	SuSiE	male->female
I25	FURIN	chr15	0.99639	0.784114		FALSE	SuSiE	male->female
M72	MAP4K5	chr14	0.995628	0.784114		FALSE	SuSiE	male->female
J33	ERBB3	chr12	0.994692	0.784114		FALSE	SuSiE	male->female
R51	INHBB	chr2	0.992392	0.784114		FALSE	SuSiE	male->female
D12	C1QTNF6	chr22	0.990906	0.784114		FALSE	SuSiE	male->female
C44	CASP8	chr2	0.990406	0.784114	0.99286	TRUE	SuSiE	male->female
K51	TNFRSF4	chr1	0.990154	0.784114		FALSE	SuSiE	male->female
K51	VWA1	chr1	0.990154	0.784114		FALSE	SuSiE	male->female
K51	CPTP	chr1	0.989909	0.784114		FALSE	SuSiE	male->female
L57	RALY	chr20	0.987995	0.784114		FALSE	SuSiE	male->female
C43	C1S	chr12	0.98797	0.784114		FALSE	SuSiE	male->female
C43	C1R	chr12	0.987969	0.784114		FALSE	SuSiE	male->female
K40	EFEMP1	chr2	0.987778	0.784114	0.922562	TRUE	SuSiE	male->female
M72	ACAN	chr15	0.987185	0.784114	0.993642	TRUE	SuSiE	male->female
I48	DSG4	chr18	0.986412	0.784114		FALSE	SuSiE	male->female
M84	FAM20A	chr17	0.971054	0.784114		FALSE	SuSiE	male->female
K51	MXRA8	chr1	0.960276	0.784114		FALSE	SuSiE	male->female
H26	ABHD14B	chr3	0.955363	0.784114		FALSE	SuSiE	male->female
I83	REEP4	chr8	0.949574	0.784114		FALSE	SuSiE	male->female
M20	TGFB1	chr19	0.949302	0.784114		FALSE	SuSiE	male->female
I25	AXL	chr19	0.947748	0.784114		FALSE	SuSiE	male->female
J33	AXL	chr19	0.944703	0.784114		FALSE	SuSiE	male->female
J22	RARRES2	chr7	0.939194	0.784114		FALSE	SuSiE	male->female
N39	ABHD14B	chr3	0.884755	0.784114	0.0144374	FALSE	SuSiE	male->female
M72	CDKN1A	chr6	0.862135	0.784114		FALSE	SuSiE	male->female
I25	VAMP8	chr2	0.836128	0.784114		FALSE	SuSiE	male->female
N20	BTN1A1	chr6	0.814456	0.784114		FALSE	SuSiE	male->female
N20	BTN2A1	chr6	0.814356	0.784114		FALSE	SuSiE	male->female
H04	UROS	chr10	0.802028	0.784114		FALSE	SuSiE	male->female
C44	RALY	chr20	0.784114	0.784114		FALSE	SuSiE	male->female

## Sheet: SuSiE_female2male
Trait1	Trait2	chr	PP.H4.max	threshold	measure_test	rediscovered	Method	Direction
C20	NT5C	chr17	1	0.458233		FALSE	SuSiE	female->male
H26	WWP2	chr16	1	0.458233	0.00107305	FALSE	SuSiE	female->male
H33	WWP2	chr16	1	0.458233		FALSE	SuSiE	female->male
I50	C1RL	chr12	1	0.458233		FALSE	SuSiE	female->male
K81	PLXDC1	chr17	1	0.458233		FALSE	SuSiE	female->male
M17	WWP2	chr16	1	0.458233		FALSE	SuSiE	female->male
M47	C1RL	chr12	1	0.458233		FALSE	SuSiE	female->male
N23	LACRT	chr12	1	0.458233		FALSE	SuSiE	female->male
Z30	GP2	chr16	1	0.458233		FALSE	SuSiE	female->male
G56	ADM	chr11	1	0.458233		FALSE	SuSiE	female->male
H26	DPY30	chr2	1	0.458233		FALSE	SuSiE	female->male
K58	MGMT	chr10	0.999989	0.458233		FALSE	SuSiE	female->male
K29	DUSP29	chr10	0.999371	0.458233		FALSE	SuSiE	female->male
I26	F11	chr4	0.998977	0.458233	0.417592	FALSE	SuSiE	female->male
I50	ENO2	chr12	0.998191	0.458233		FALSE	SuSiE	female->male
M47	ENO2	chr12	0.998191	0.458233		FALSE	SuSiE	female->male
I26	ABO	chr9	0.997586	0.458233		FALSE	SuSiE	female->male
G56	CD163	chr12	0.997071	0.458233		FALSE	SuSiE	female->male
K57	SPINT2	chr19	0.995226	0.458233		FALSE	SuSiE	female->male
K57	PPP1R14A	chr19	0.995226	0.458233		FALSE	SuSiE	female->male
R04	TSPAN8	chr12	0.994003	0.458233		FALSE	SuSiE	female->male
M72	ACAN	chr15	0.993642	0.458233	0.987185	TRUE	SuSiE	female->male
C44	CASP8	chr2	0.99286	0.458233	0.990406	TRUE	SuSiE	female->male
R31	CCL22	chr16	0.992437	0.458233		FALSE	SuSiE	female->male
I80	ABO	chr9	0.992122	0.458233		FALSE	SuSiE	female->male
G56	AOC1	chr7	0.990098	0.458233		FALSE	SuSiE	female->male
K80	VWA1	chr1	0.989943	0.458233		FALSE	SuSiE	female->male
K80	TNFRSF4	chr1	0.9885	0.458233		FALSE	SuSiE	female->male
R91	DNAJC21	chr5	0.977481	0.458233		FALSE	SuSiE	female->male
S82	KLRB1	chr12	0.97744	0.458233		FALSE	SuSiE	female->male
C20	CPPED1	chr16	0.97633	0.458233		FALSE	SuSiE	female->male
D12	KRT19	chr17	0.971617	0.458233		FALSE	SuSiE	female->male
K80	C4BPB	chr1	0.971163	0.458233		FALSE	SuSiE	female->male
K80	FCAMR	chr1	0.970687	0.458233		FALSE	SuSiE	female->male
R79	CHCHD6	chr3	0.969525	0.458233		FALSE	SuSiE	female->male
K80	YOD1	chr1	0.968852	0.458233		FALSE	SuSiE	female->male
K80	PFKFB2	chr1	0.96861	0.458233		FALSE	SuSiE	female->male
Z47	ADAMTSL4	chr1	0.966205	0.458233		FALSE	SuSiE	female->male
Z47	ENSA	chr1	0.966161	0.458233		FALSE	SuSiE	female->male
I83	SERPIND1	chr22	0.95175	0.458233		FALSE	SuSiE	female->male
K57	TMEM25	chr11	0.949897	0.458233		FALSE	SuSiE	female->male
M20	DDI2	chr1	0.942756	0.458233		FALSE	SuSiE	female->male
N39	NCAM1	chr11	0.940798	0.458233		FALSE	SuSiE	female->male
K40	EFEMP1	chr2	0.922562	0.458233	0.987778	TRUE	SuSiE	female->male
Z47	MINDY1	chr1	0.86684	0.458233		FALSE	SuSiE	female->male
I25	LPA	chr6	0.813636	0.458233	4.50487e-08	FALSE	SuSiE	female->male
T39	HAVCR2	chr5	0.736983	0.458233		FALSE	SuSiE	female->male
M48	PPCDC	chr15	0.662877	0.458233		FALSE	SuSiE	female->male
M72	CNTN2	chr1	0.603749	0.458233		FALSE	SuSiE	female->male
D17	TNFRSF4	chr1	0.458233	0.458233		FALSE	SuSiE	female->male

## Sheet: SharePro_male2female
Trait1	Trait2	chr	share_max	n_groups	threshold	measure_test	rediscovered	Method	Direction
C44	CASP8	chr2	1	7	0.9083	0.0004	FALSE	SharePro	male->female
C44	RALY	chr20	1	6	0.9083	0.0033	FALSE	SharePro	male->female
I25	CELSR2	chr1	1	1	0.9083	0.9613	TRUE	SharePro	male->female
I25	FES	chr15	1	3	0.9083	0.6206	FALSE	SharePro	male->female
I25	FURIN	chr15	1	4	0.9083	0.7413	FALSE	SharePro	male->female
I25	LPA	chr6	1	1	0.9083	0.1078	FALSE	SharePro	male->female
I26	ABO	chr9	1	1	0.9083	1	TRUE	SharePro	male->female
I26	F11	chr4	1	9	0.9083	1	TRUE	SharePro	male->female
I48	PMVK	chr1	1	4	0.9083	0.743	FALSE	SharePro	male->female
I80	ABO	chr9	1	1	0.9083	1	TRUE	SharePro	male->female
I84	ABO	chr9	1	1	0.9083	0.8822	FALSE	SharePro	male->female
K40	EFEMP1	chr2	1	5	0.9083	0.995	TRUE	SharePro	male->female
K40	ERC2	chr3	1	8	0.9083	0.0032	FALSE	SharePro	male->female
K80	FGF21	chr19	1	7	0.9083	0.9589	TRUE	SharePro	male->female
L03	SPRR3	chr1	1	7	0.9083	0.0032	FALSE	SharePro	male->female
M72	TNFRSF8	chr1	1	9	0.9083	0.0123	FALSE	SharePro	male->female
S52	SPRR3	chr1	1	7	0.9083	0.0011	FALSE	SharePro	male->female
Z30	IMMT	chr2	1	7	0.9083	0.001	FALSE	SharePro	male->female
I25	APOE	chr19	0.9999	1	0.9083	0.0114	FALSE	SharePro	male->female
I25	VAMP5	chr2	0.9999	8	0.9083	0.0081	FALSE	SharePro	male->female
M16	ACVRL1	chr12	0.9999	9	0.9083	0.0036	FALSE	SharePro	male->female
M72	SFRP4	chr7	0.9999	1	0.9083	0.8576	FALSE	SharePro	male->female
M72	MAP4K5	chr14	0.9996	9	0.9083	0.0026	FALSE	SharePro	male->female
C44	KRT5	chr12	0.9993	1	0.9083	0.997	TRUE	SharePro	male->female
K26	PSCA	chr8	0.9989	1	0.9083	0.0101	FALSE	SharePro	male->female
C43	RALY	chr20	0.9979	6	0.9083	0.0022	FALSE	SharePro	male->female
I21	CELSR2	chr1	0.997	1	0.9083	0.0058	FALSE	SharePro	male->female
L72	ACAA1	chr3	0.9964	8	0.9083	0.0481	FALSE	SharePro	male->female
N20	UMOD	chr16	0.9954	7	0.9083	0.024	FALSE	SharePro	male->female
L57	RALY	chr20	0.9948	6	0.9083	0.0008	FALSE	SharePro	male->female
J33	IL1RL1	chr2	0.9871	1	0.9083	0.0855	FALSE	SharePro	male->female
C67	PSCA	chr8	0.9774	1	0.9083	0.0239	FALSE	SharePro	male->female
I25	VAMP8	chr2	0.9744	9	0.9083	0.0253	FALSE	SharePro	male->female
I21	APOE	chr19	0.9722	1	0.9083	0.2962	FALSE	SharePro	male->female
S82	CTSZ	chr20	0.9667	6	0.9083	0.0042	FALSE	SharePro	male->female
K26	SLURP1	chr8	0.9666	2	0.9083	0.0037	FALSE	SharePro	male->female
K51	FCGR2B	chr1	0.9658	10	0.9083	0.0029	FALSE	SharePro	male->female
M72	ACAN	chr15	0.9657	9	0.9083	0.8861	FALSE	SharePro	male->female
I25	IGF2R	chr6	0.9508	9	0.9083	0.0063	FALSE	SharePro	male->female
I80	F11	chr4	0.9485	9	0.9083	0.0114	FALSE	SharePro	male->female
I25	AXL	chr19	0.9473	5	0.9083	0.0031	FALSE	SharePro	male->female
I80	FTCD	chr21	0.9419	6	0.9083	0.0217	FALSE	SharePro	male->female
C43	C1R	chr12	0.9408	6	0.9083	0.0045	FALSE	SharePro	male->female
C43	C1S	chr12	0.9408	6	0.9083	0.0045	FALSE	SharePro	male->female
H26	ABHD14B	chr3	0.9378	9	0.9083	0.0015	FALSE	SharePro	male->female
Z12	CCL16	chr17	0.9314	6	0.9083	0.0015	FALSE	SharePro	male->female
L90	CD80	chr3	0.9274	1	0.9083	0.0013	FALSE	SharePro	male->female
I48	DSG4	chr18	0.9266	6	0.9083	0.0011	FALSE	SharePro	male->female
H02	SERPINB5	chr18	0.911	8	0.9083	0.0031	FALSE	SharePro	male->female
M70	RABEP1	chr17	0.9083	2	0.9083	0.0221	FALSE	SharePro	male->female

## Sheet: SharePro_female2male
Trait1	Trait2	chr	share_max	n_groups	threshold	measure_test	rediscovered	Method	Direction
H26	DPY30	chr2	1	8	0.8386	0.0038	FALSE	SharePro	female->male
I26	ABO	chr9	1	1	0.8386	1	TRUE	SharePro	female->male
I26	F11	chr4	1	9	0.8386	1	TRUE	SharePro	female->male
I26	KLKB1	chr4	1	9	0.8386	0.2186	FALSE	SharePro	female->male
I80	ABO	chr9	1	1	0.8386	1	TRUE	SharePro	female->male
I80	ACTA2	chr10	1	2	0.8386	0.0022	FALSE	SharePro	female->male
J22	SERPINB5	chr18	1	9	0.8386	0.0011	FALSE	SharePro	female->male
K80	SULT2A1	chr19	1	6	0.8386	0.8561	TRUE	SharePro	female->male
M67	CEP170	chr1	1	6	0.8386	0.0015	FALSE	SharePro	female->male
N23	LACRT	chr12	1	8	0.8386	0.0024	FALSE	SharePro	female->male
R79	ACTA2	chr10	1	3	0.8386	0.001	FALSE	SharePro	female->male
R79	SERPINB5	chr18	1	8	0.8386	0.0137	FALSE	SharePro	female->male
S52	RSPO3	chr6	1	1	0.8386	0.0035	FALSE	SharePro	female->male
C44	KRT5	chr12	0.997	1	0.8386	0.9993	TRUE	SharePro	female->male
L72	ACYP1	chr14	0.9967	1	0.8386	0.0504	FALSE	SharePro	female->male
K40	EFEMP1	chr2	0.995	3	0.8386	1	TRUE	SharePro	female->male
G56	CD163	chr12	0.9925	1	0.8386	0.0016	FALSE	SharePro	female->male
K29	DUSP29	chr10	0.9908	10	0.8386	0.0026	FALSE	SharePro	female->male
R31	CCL22	chr16	0.9908	7	0.8386	0.0031	FALSE	SharePro	female->male
I83	SERPIND1	chr22	0.9786	6	0.8386	0.0012	FALSE	SharePro	female->male
D12	KRT19	chr17	0.977	1	0.8386	0.0031	FALSE	SharePro	female->male
I83	MPI	chr15	0.9765	1	0.8386	0.0016	FALSE	SharePro	female->male
Z47	ADAMTSL4	chr1	0.9748	6	0.8386	0.0125	FALSE	SharePro	female->male
M20	LRRC37A2	chr17	0.9693	1	0.8386	0.005	FALSE	SharePro	female->male
G56	AOC1	chr7	0.9645	10	0.8386	0.0118	FALSE	SharePro	female->male
R35	DEFB4A	chr8	0.9641	10	0.8386	0.002	FALSE	SharePro	female->male
I25	CELSR2	chr1	0.9613	1	0.8386	1	TRUE	SharePro	female->male
K80	FGF21	chr19	0.9589	7	0.8386	1	TRUE	SharePro	female->male
C34	CWC15	chr11	0.9478	2	0.8386	0.0024	FALSE	SharePro	female->male
M20	EFEMP1	chr2	0.9418	3	0.8386	0.0089	FALSE	SharePro	female->male
N23	HMOX1	chr22	0.9353	9	0.8386	0.0019	FALSE	SharePro	female->male
R79	CHCHD6	chr3	0.9338	1	0.8386	0.0021	FALSE	SharePro	female->male
K56	TNFAIP8L2	chr1	0.9334	3	0.8386	0.0054	FALSE	SharePro	female->male
L72	PGF	chr14	0.9298	1	0.8386	0.0144	FALSE	SharePro	female->male
K59	GSTM4	chr1	0.9127	8	0.8386	0.0026	FALSE	SharePro	female->male
R07	VEGFA	chr6	0.9095	5	0.8386	0.0015	FALSE	SharePro	female->male
R69	CLUL1	chr18	0.8932	9	0.8386	0.0079	FALSE	SharePro	female->male
M72	ACAN	chr15	0.8861	7	0.8386	0.9657	TRUE	SharePro	female->male
L03	HAVCR1	chr5	0.8825	1	0.8386	0.0021	FALSE	SharePro	female->male
I84	ABO	chr9	0.8822	1	0.8386	1	TRUE	SharePro	female->male
H26	DSG4	chr18	0.8718	4	0.8386	0.0047	FALSE	SharePro	female->male
I83	SCGN	chr6	0.8697	8	0.8386	0.039	FALSE	SharePro	female->male
R93	ROR1	chr1	0.8694	1	0.8386	0.0023	FALSE	SharePro	female->male
K58	A1BG	chr19	0.8685	9	0.8386	0.0565	FALSE	SharePro	female->male
M72	SFRP4	chr7	0.8576	1	0.8386	0.9999	TRUE	SharePro	female->male
R56	PEBP1	chr12	0.8576	10	0.8386	0.0013	FALSE	SharePro	female->male
K26	ENO2	chr12	0.852	6	0.8386	0.0028	FALSE	SharePro	female->male
S61	CCL27	chr9	0.8502	1	0.8386	0.0011	FALSE	SharePro	female->male
C44	CTSS	chr1	0.8428	1	0.8386	0.0108	FALSE	SharePro	female->male
I83	RSPO3	chr6	0.8386	1	0.8386	0.3182	FALSE	SharePro	female->male
